# Supplementary material for: Ethnobotanical study of cowpea (Vigna unguiculata (L.) Walp.) in Senegal
Source: J Ethnobiol Ethnomed. 2022 Feb 5;18:6. doi: 10.1186/s13002-022-00506-y (PMC8817576; doi:10.1186/s13002-022-00506-y)
Supplement: Supplementary file 1 — Additional file 1: Collection areas and socio-cultural characteristics of surveyed farmers. [file 13002_2022_506_MOESM1_ESM.csv]

Regions	Villages	Longitude	Latitude	Date_Survey	Name_famers	Age_Famers	Sexe	Ethnicity	Profession	Nub_People_household
Thiès	Keur Niokho Fall	-16.62711	14.84796	13/10/2015	Khadim Fall	17	M	Wolof	Famer	20
Thiès	Keur Niokho Fall	-16.62711	14.84796	13/10/2015	Codou Badiane	55	F	Wolof	Trader	30
Thiès	Keur Niokho Fall	-16.62711	14.84796	13/10/2015	Abdoulaye Fall	59	M	Serer	Builder	12
Thiès	Keur Niokho Fall	-16.62711	14.84796	13/10/2015	Ibra Fall	53	M	Serer	Famer	12
Thiès	Keur Niokho Fall	-16.62711	14.84796	13/10/2015	Ndew Mbaye	59	M	Serer	Famer	15
Thiès	Keur Niokho Fall	-16.62711	14.84796	13/10/2015	Modou Gaya	30	M	Serer	Famer	14
Thiès	Keur Niokho Fall	-16.62711	14.84796	13/10/2015	Soda Diouf	45	F	Serer	Famer	15
Thiès	Keur Niokho Fall	-16.62711	14.84796	13/10/2015	Marame Mbengue	45	F	Wolof	Famer	15
Thiès	Keur Niokho Fall	-16.62711	14.84796	13/10/2015	Awa Ndoye	30	F	Serer	Famer	11
Thiès	Diamatil	-16.45579	15.127	14/10/2015	Dior Thiam	65	F	Wolof	Famer	25
Thiès	Diamatil	-16.45579	15.127	14/10/2015	Ouseynou Sall	55	M	Wolof	Famer	15
Thiès	Diamatil	-16.45579	15.127	14/10/2015	Saliou Diaw	65	M	Wolof	Famer	13
Thiès	Diamatil	-16.45579	15.127	14/10/2015	Bombou Diaw	40	F	Wolof	Famer	15
Thiès	Diamatil	-16.45579	15.127	14/10/2015	Coumba Sall	50	F	Wolof	Famer	13
Thiès	Diamatil	-16.45579	15.127	14/10/2015	Ndongo Diaw	63	M	Wolof	Famer	20
Thiès	Diamatil	-16.45579	15.127	14/10/2015	Bathie Diaw	55	M	Wolof	Famer	15
Thiès	Diamatil	-16.45579	15.127	14/10/2015	Talla Diaw	40	M	Wolof	Famer	15
Thiès	Diamatil	-16.45579	15.127	14/10/2015	Binta Bassel	30	F	Toucouleur	Famer	8
Thiès	Ndane Sylla	-16.73177	14.78866	15/10/2015	Ndeye Mbaye	33	F	Wolof	Housewife	12
Thiès	Ndane Sylla	-16.73177	14.78866	15/10/2015	Astou Diop	52	F	Wolof	Famer	15
Thiès	Ndane Sylla	-16.73177	14.78866	15/10/2015	Marame Ndiaye	29	F	Wolof	Famer	10
Thiès	Ndane Sylla	-16.73177	14.78866	15/10/2015	Dame Sylla	26	M	Wolof	Famer	15
Thiès	Ndane Sylla	-16.73177	14.78866	15/10/2015	Ouseynou Sylla	41	M	Wolof	Famer	12
Thiès	Ndane Sylla	-16.73177	14.78866	15/10/2015	Astou Ndiaye	40	F	Wolof	Famer	10
Thiès	Ndane Sylla	-16.73177	14.78866	15/10/2015	Anta Ndiaye	23	F	Wolof	Famer	10
Thiès	Ndane Sylla	-16.73177	14.78866	15/10/2015	Diaba Gningue	55	F	Wolof	Famer	15
Thiès	Ndane Sylla	-16.73177	14.78866	15/10/2015	Mamadou Cissé	40	M	Wolof	Famer	15
Thiès	Ndane Sylla	-16.73177	14.78866	15/10/2015	Maguette Diagne	55	F	Wolof	Famer	15
Thiès	Ndane Sylla	-16.73177	14.78866	15/10/2015	Dame Dia	32	M	Wolof	Builder-Famer
Thiès	Ngeth 2	-16.70187	14.5234	16/10/2015	Guéne Dione	60	M	Serer	Famer	26
Thiès	Ngeth 2	-16.70187	14.5234	16/10/2015	Diégane Niane	77	M	Serer	Famer	10
Thiès	Ngeth 2	-16.70187	14.5234	16/10/2015	Fatou Faye	41	F	Serer	Famer	15
Thiès	Ngeth 2	-16.70187	14.5234	16/10/2015	Mame Diarra Tine	30	F	Serer	Famer	7
Thiès	Ngeth 2	-16.70187	14.5234	16/10/2015	Bernadette Faye	45	F	Serer	Famer	12
Thiès	Ngeth 2	-16.70187	14.5234	16/10/2015	Dibor Diouf	50	F	Serer	Famer	25
Thiès	Ngeth 2	-16.70187	14.5234	16/10/2015	Modou Ndour	32	M	Serer	Famer	10
Thiès	Ngeth 2	-16.70187	14.5234	16/10/2015	Modou Ndong	37	M	Serer	Famer	20
Thiès	Ngeth 2	-16.70187	14.5234	16/10/2015	Diouma Dione	36	F	Serer	Famer	18
Louga	Keur Mbalo Ndiaye	-16.28453	15.52538	27/10/2015	Bassirou Ndiaye	60	M	Wolof	Famer	17
Louga	Keur Mbalo Ndiaye	-16.28453	15.52538	27/10/2015	Maguette Faye	75	F	Wolof	Famer	20
Louga	Keur Mbalo Ndiaye	-16.28453	15.52538	27/10/2015	Ibrahima Ndiaye	30	M	Wolof	Famer	30
Louga	Keur Mbalo Ndiaye	-16.28453	15.52538	27/10/2015	Mbéne Ndiaye	55	F	Wolof	Famer	40
Louga	Keur Mbalo Ndiaye	-16.28453	15.52538	27/10/2015	Mamadou Ndiaye	69	M	Wolof	Famer	18
Louga	Keur Mbalo Ndiaye	-16.28453	15.52538	27/10/2015	Abdoulaye Ndiaye	51	M	Wolof	Famer	15
Louga	Keur Mbalo Ndiaye	-16.28453	15.52538	27/10/2015	Faty Sall	56	F	Wolof	Famer	30
Louga	Keur Mbalo Ndiaye	-16.28453	15.52538	27/10/2015	Mor Ka	60	M	Wolof	Famer	15
Louga	Keur Mbalo Ndiaye	-16.28453	15.52538	27/10/2015	Daba Sall	36	F	Wolof	Famer	25
Louga	Keur Mbalo Ndiaye	-16.28453	15.52538	27/10/2015	Mbaye Ndiaye	57	M	Wolof	Famer	13
Louga	Darou Ndiaye	-16.5478	15.41408	28/10/2015	Mori Soumaré	65	M	Toucouleur	Famer	10
Louga	Darou Ndiaye	-16.5478	15.41408	28/10/2015	Astou Diop	60	F	Toucouleur	Famer	10
Louga	Darou Ndiaye	-16.5478	15.41408	28/10/2015	Mame Mori Ndiaye	36	M	Toucouleur	Tailor	10
Louga	Darou Ndiaye	-16.5478	15.41408	28/10/2015	Cheikh Soumaré	25	M	Toucouleur	Famer	10
Louga	Darou Ndiaye	-16.5478	15.41408	28/10/2015	Aida Ndiaye	50	F	Toucouleur	Famer	5
Louga	Darou Ndiaye	-16.5478	15.41408	28/10/2015	Ndiaya Soumaré	50	F	Toucouleur	Famer	10
Louga	Darou Ndiaye	-16.5478	15.41408	28/10/2015	Marame Ndiaye	40	F	Toucouleur	Famer	20
Louga	Darou Ndiaye	-16.5478	15.41408	28/10/2015	Daba Niane	40	F	Toucouleur	Famer	9
Louga	Darou Ndiaye	-16.5478	15.41408	28/10/2015	Amadou Soumaré	58	M	Toucouleur	Famer	20
Louga	Goumbala	-16.35401	15.38483	28/10/2015	Serigne Mbacké Goumbala	41	M	Maure	Famer	15
Louga	Goumbala	-16.35401	15.38483	28/10/2015	Fatou Pouye	35	F	Wolof	Famer	25
Louga	Goumbala	-16.35401	15.38483	28/10/2015	Mama Goumbala	45	M	Maure	Famer	11
Louga	Goumbala	-16.35401	15.38483	28/10/2015	Alassane Ndong	50	M	Wolof	Famer	15
Louga	Goumbala	-16.35401	15.38483	28/10/2015	Mbaye Diop	55	M	Wolof	Famer	20
Louga	Goumbala	-16.35401	15.38483	28/10/2015	Daba Sougou	40	F	Wolof	Famer	10
Louga	Goumbala	-16.35401	15.38483	28/10/2015	Fatou Goumbala	39	F	Wolof	Famer	9
Louga	Goumbala	-16.35401	15.38483	28/10/2015	Aida Fall	40	F	Wolof	Famer	15
Louga	Goumbala	-16.35401	15.38483	28/10/2015	Khady Ndong	33	F	Wolof	Famer	7
Louga	Goumbala	-16.35401	15.38483	28/10/2015	Cheikh Goumbala	36	M	Maure	Trader	15
Louga	Sine Wade	-16.31435	15.69527	29/10/2015	Modou Fall Wade	60	M	Wolof	Famer	18
Louga	Sine Wade	-16.31435	15.69527	29/10/2015	Souleyemane Wade	70	M	Wolof	Famer	20
Louga	Sine Wade	-16.31435	15.69527	29/10/2015	Macouna Wade	53	M	Wolof	Famer	30
Louga	Sine Wade	-16.31435	15.69527	29/10/2015	Sokhna Sall	50	F	Wolof	Famer	15
Louga	Sine Wade	-16.31435	15.69527	29/10/2015	Mawa Fall	45	F	Wolof	Trader	20
Louga	Sine Wade	-16.31435	15.69527	29/10/2015	Ndiaya Niang	36	F	Wolof	Famer	12
Louga	Sine Wade	-16.31435	15.69527	29/10/2015	Alé Wade	71	M	Wolof	Famer	20
Louga	Sine Wade	-16.31435	15.69527	29/10/2015	Moussa Niang	71	M	Wolof	Famer	25
Louga	Sine Wade	-16.31435	15.69527	29/10/2015	Ngoye Wade	53	F	Wolof	Famer	6
Louga	Sine Wade	-16.31435	15.69527	29/10/2015	Touty Ndiaye	47	F	Wolof	Famer	11
Louga	Patoudé	-15.67849	15.30178	30/10/2015	Sarah Sow	35	F	Fulani	Famer	6
Louga	Patoudé	-15.67849	15.30178	30/10/2015	Hamadou Dia	40	M	Fulani	Famer	12
Louga	Patoudé	-15.67849	15.30178	30/10/2015	Mariama Ba	56	F	Fulani	Famer	8
Louga	Patoudé	-15.67849	15.30178	30/10/2015	Omar Ba	55	M	Fulani	Famer	25
Louga	Patoudé	-15.67849	15.30178	30/10/2015	Oumou Ka	58	F	Fulani	Breeder	20
Louga	Patoudé	-15.67849	15.30178	30/10/2015	Bodjel Sow	57	F	Fulani	Famer	15
Louga	Patoudé	-15.67849	15.30178	30/10/2015	Balel Séne	48	M	Fulani	Famer	30
Louga	Patoudé	-15.67849	15.30178	30/10/2015	Faty Sow	30	F	Fulani	Famer	9
Louga	Patoudé	-15.67849	15.30178	30/10/2015	Aliou Dia	60	M	Fulani	Breeder	18
Louga	Patoudé	-15.67849	15.30178	30/10/2015	Sofy Ka	47	M	Fulani	Breeder	7
Louga	Thioéne	-15.51978	15.19494	31/10/2015	Ibrahima Seye	45	M	Wolof	Trader	9
Louga	Thioéne	-15.51978	15.19494	31/10/2015	Omar Thiaw	35	M	Wolof	Famer	20
Louga	Thioéne	-15.51978	15.19494	31/10/2015	Daouda Thiaw	43	M	Wolof	Famer	15
Louga	Thioéne	-15.51978	15.19494	31/10/2015	Seye Mangane	35	F	Wolof	Famer	15
Louga	Thioéne	-15.51978	15.19494	31/10/2015	Fatou Ndao	42	F	Wolof	Famer	9
Louga	Thioéne	-15.51978	15.19494	31/10/2015	Modou Thiaw	36	M	Wolof	Famer	10
Louga	Thioéne	-15.51978	15.19494	31/10/2015	Modou Faye	35	M	Serer	Famer	5
Louga	Thioéne	-15.51978	15.19494	31/10/2015	Rama Samb	45	F	Wolof	Famer	12
Louga	Thioéne	-15.51978	15.19494	31/10/2015	Kiné Lam	21	F	Wolof	Famer	6
Diourbel	Taiba Thiaréne	-15.98332	14.71901	11/11/2015	Faty Gaye Seck	70	F	Wolof	Famer	21
Diourbel	Talakh	-16.17823	14.89495	10/11/2015	Gorgui Sow	40	M	Fulani	Famer	25
Diourbel	Talakh	-16.17823	14.89495	10/11/2015	Mbaye Ka	60	M	Fulani	Famer	15
Diourbel	Talakh	-16.17823	14.89495	10/11/2015	Gorgui Dioug	77	M	Serer	Famer	22
Diourbel	Talakh	-16.17823	14.89495	10/11/2015	Samba Diop	30	M	Serer	Famer	30
Diourbel	Talakh	-16.17823	14.89495	10/11/2015	Amy Séne	31	F	Serer	Famer	16
Diourbel	Talakh	-16.17823	14.89495	10/11/2015	Diegui Ka	53	F	Fulani	Famer	6
Diourbel	Talakh	-16.17823	14.89495	10/11/2015	Mariama Dieng	60	F	Serer	Famer	54
Diourbel	Talakh	-16.17823	14.89495	10/11/2015	Adjouma Ndiaye	50	M	Serer	Famer	25
Diourbel	Talakh	-16.17823	14.89495	10/11/2015	Amy Dieng	40	F	Serer	Famer	30
Diourbel	Talakh	-16.17823	14.89495	10/11/2015	Cheikh Ba	55	M	Fulani	Famer	7
Diourbel	Talakh	-16.17823	14.89495	11/11/2015	Samba Top	35	M	Wolof	Famer	8
Diourbel	Talakh	-16.17823	14.89495	11/11/2015	Massata Seck	38	M	Wolof	Famer	16
Diourbel	Taiba Thiaréne	-15.98332	14.71901	11/11/2015	Maguette Diaw	28	F	Wolof	Trader	7
Diourbel	Taiba Thiaréne	-15.98332	14.71901	11/11/2015	Coumba Kane	65	F	Wolof	Famer	10
Diourbel	Taiba Thiaréne	-15.98332	14.71901	11/11/2015	Amdy Seck	64	M	Wolof	Famer	14
Diourbel	Taiba Thiaréne	-15.98332	14.71901	11/11/2015	Dame Kane	78	M	Wolof	Famer	17
Diourbel	Taiba Thiaréne	-15.98332	14.71901	11/11/2015	Mame bousso Ndiaye	40	F	Wolof	Famer	25
Diourbel	Taiba Thiaréne	-15.98332	14.71901	11/11/2015	Saliou Kane	29	M	Wolof	Famer	12
Diourbel	Bobi Kandji	-15.8	14.73	11/11/2015	Maguette Seck	50	F	Wolof	Famer	20
Diourbel	Bobi Kandji	-15.8	14.73	11/11/2015	Mor Kany Kandji	55	M	Wolof	Famer	14
Diourbel	Bobi Kandji	-15.8	14.73	11/11/2015	Ndaye Cissé	60	F	Wolof	Famer	30
Diourbel	Bobi Kandji	-15.8	14.73	11/11/2015	Faty Faye	65	F	Wolof	Famer	20
Diourbel	Bobi Kandji	-15.8	14.73	11/11/2015	Ousmane Kandji	75	M	Wolof	Famer	8
Diourbel	Bobi Kandji	-15.8	14.73	11/11/2015	Soda Kandji	48	F	Wolof	Famer	19
Diourbel	Bobi Kandji	-15.8	14.73	11/11/2015	Boury Kandji	52	F	Wolof	Famer	8
Diourbel	Bobi Kandji	-15.8	14.73	11/11/2015	Abdou Tall	60	M	Wolof	Famer	10
Diourbel	Bobi Kandji	-15.8	14.73	11/11/2015	Khady Dia	45	F	Wolof	Famer	9
Diourbel	Bobi Kandji	-15.8	14.73	11/11/2015	Mansour Kandji	65	M	Wolof	Famer	20
Diourbel	Bobi Kandji	-15.8	14.73	11/11/2015	Assane Gassama	45	M	Wolof	Famer	12
Diourbel	Ngouye Thiandigué	-16.58852	14.81096	12/11/2015	Daba Lo	55	F	Serer	Famer	16
Diourbel	Ngouye Thiandigué	-16.58852	14.81096	12/11/2015	Mor Diéne	70	M	Wolof	Famer	15
Diourbel	Ngouye Thiandigué	-16.58852	14.81096	12/11/2015	Daro Diéye	55	F	Serer	Famer	15
Diourbel	Ngouye Thiandigué	-16.58852	14.81096	12/11/2015	Amy Bopp	65	F	Serer	Famer	15
Diourbel	Ngouye Thiandigué	-16.58852	14.81096	12/11/2015	Saye Diouf	63	F	Serer	Trader	15
Diourbel	Ngouye Thiandigué	-16.58852	14.81096	12/11/2015	Thiengoné Ngom	73	M	Serer	Famer	11
Diourbel	Ngouye Thiandigué	-16.58852	14.81096	12/11/2015	Ndeye Fatou Séne	45	F	Wolof	Famer	17
Diourbel	Ngouye Thiandigué	-16.58852	14.81096	12/11/2015	Baye Djibi Ndiaye	56	M	Wolof	Famer	20
Diourbel	Ngouye Thiandigué	-16.58852	14.81096	12/11/2015	Khady Ndiaye	35	F	Wolof	Famer	19
Diourbel	Ngouye Thiandigué	-16.58852	14.81096	12/11/2015	Moussa Badiane	47	M	Wolof	Teacher	25
Diourbel	Ngue Gueye Faye	-16.51404	14.7746	12/11/2015	El Hadj Faye	53	M	Wolof	Famer	3
Diourbel	Ngue Gueye Faye	-16.51404	14.7746	12/11/2015	Mor Faye	82	M	Serer	Famer	20
Diourbel	Ngue Gueye Faye	-16.51404	14.7746	12/11/2015	Sokhna Sarr	65	F	Wolof	Famer	15
Diourbel	Ngue Gueye Faye	-16.51404	14.7746	12/11/2015	Saye Diop	70	F	Wolof	Famer	15
Diourbel	Ngue Gueye Faye	-16.51404	14.7746	12/11/2015	Mbéne Mbaye	32	F	Wolof	Famer	15
Diourbel	Ngue Gueye Faye	-16.51404	14.7746	12/11/2015	Modou Faye	50	M	Wolof	Famer	50
Diourbel	Ngue Gueye Faye	-16.51404	14.7746	12/11/2015	Djeynaba Faye	43	F	Wolof	Famer	DNR
Diourbel	Ngue Gueye Faye	-16.51404	14.7746	12/11/2015	Djibril Faye	60	M	Wolof	Famer	20
Diourbel	Ngue Gueye Faye	-16.51404	14.7746	12/11/2015	Modou Ndiaye	57	M	Wolof	Famer	7
Diourbel	Tiakh Niang	-16.12693	14.82179	13/11/2015	Boury Niang	60	F	Toucouleur	Famer	7
Diourbel	Tiakh Niang	-16.12693	14.82179	13/11/2015	Sokhna Diouf	45	F	Serer	Trader	13
Diourbel	Tiakh Niang	-16.12693	14.82179	13/11/2015	Cheikh Coumba Niang	60	M	Toucouleur	Famer	30
Diourbel	Tiakh Niang	-16.12693	14.82179	13/11/2015	Marame Ndiaye	60	F	Wolof	Famer	15
Diourbel	Tiakh Niang	-16.12693	14.82179	13/11/2015	Sokhna Séne	39	F	Wolof	Famer	20
Diourbel	Tiakh Niang	-16.12693	14.82179	12/11/2015	Modou Niang	65	M	Wolof	Famer	10
Diourbel	Tiakh Niang	-16.12693	14.82179	13/11/2015	Mor Sokhna Niang	55	M	Wolof	Famer	50
Diourbel	Tiakh Niang	-16.12693	14.82179	13/11/2015	Serigne Niang	63	M	Wolof	Famer	20
Diourbel	Tiakh Niang	-16.12693	14.82179	13/11/2015	Cheikh Niang	74	M	Wolof	Famer	20
Diourbel	Tiakh Niang	-16.12693	14.82179	13/11/2015	Cheikh Niang	50	M	Wolof	Famer	16
Fatick	Mbamane Diaraff	-16.32102	14.40083	16/11/2015	Mbéry Séne	55	F	Serer	Famer	15
Fatick	Mbamane Diaraff	-16.32102	14.40083	16/11/2015	Awa Gor Séne	60	F	Serer	Famer	15
Fatick	Mbamane Diaraff	-16.32102	14.40083	16/11/2015	Awa Séne	65	F	Serer	Famer	7
Fatick	Mbamane Diaraff	-16.32102	14.40083	16/11/2015	Babacar Niang	39	M	Serer	Famer	15
Fatick	Mbamane Diaraff	-16.32102	14.40083	16/11/2015	Ndiouck Faye	80	F	Serer	Famer	15
Fatick	Mbamane Diaraff	-16.32102	14.40083	16/11/2015	Adama Faye	54	F	Serer	Famer	10
Fatick	Mbamane Diaraff	-16.32102	14.40083	16/11/2015	Amy Bakhoum	45	F	Serer	Famer	8
Fatick	Mbamane Diaraff	-16.32102	14.40083	16/11/2015	Ndiouck Faye	53	F	Serer	Famer	40
Fatick	Mbamane Diaraff	-16.32102	14.40083	16/11/2015	Ngara Diouf	DNR	F	Serer	Famer	9
Fatick	Dosse Diaraff	-16.36003	14.46499	17/11/2015	Mamadou Séne	48	M	Serer	Famer	22
Fatick	Dosse Diaraff	-16.36003	14.46499	17/11/2015	Babacar Ndiaye	40	M	Serer	Builder	4
Fatick	Dosse Diaraff	-16.36003	14.46499	17/11/2015	Yagoye Thiaré	63	F	Serer	Famer	7
Fatick	Dosse Diaraff	-16.36003	14.46499	17/11/2015	Aissatou Ndiaye	31	F	Serer	Famer	14
Fatick	Dosse Diaraff	-16.36003	14.46499	17/11/2015	Dip Kor Ngom	42	M	Serer	Famer	11
Fatick	Dosse Diaraff	-16.36003	14.46499	17/11/2015	Pierre Ngom	59	M	Serer	Famer	6
Fatick	Dosse Diaraff	-16.36003	14.46499	17/11/2015	Joseph Séne	65	M	Serer	Famer	6
Fatick	Dosse Diaraff	-16.36003	14.46499	17/11/2015	Martine Thiaw	35	F	Serer	Famer	24
Fatick	Dosse Diaraff	-16.36003	14.46499	17/11/2015	Adama Diouf	70	F	Serer	Famer	15
Fatick	Dosse Diaraff	-16.36003	14.46499	17/11/2015	Teningue Sarr	60	F	Serer	Famer	20
Fatick	Boly Keur Mandaw	-16.30594	14.07259	18/11/2015	Birane Ndao	73	M	Wolof	Famer	25
Fatick	Boly Keur Mandaw	-16.30594	14.07259	18/11/2015	Omar Ndaw	34	M	Wolof	Famer	16
Fatick	Boly Keur Mandaw	-16.30594	14.07259	18/11/2015	Ramatoulaye Diouf	48	F	Serer	Famer	35
Fatick	Boly Keur Mandaw	-16.30594	14.07259	18/11/2015	Ibou Ndaw	39	M	Wolof	Famer	15
Fatick	Boly Keur Mandaw	-16.30594	14.07259	18/11/2015	Yandé Diba	50	F	Soce	Famer	28
Fatick	Boly Keur Mandaw	-16.30594	14.07259	18/11/2015	Mamadou Sankaré	46	M	Bambara	Famer	30
Fatick	Boly Keur Mandaw	-16.30594	14.07259	18/11/2015	Fatou Ly	45	F	Toucouleur	Famer	6
Fatick	Boly Keur Mandaw	-16.30594	14.07259	18/11/2015	Moussa Sankaré	63	M	Bambara	Famer	13
Fatick	Boly Keur Mandaw	-16.30594	14.07259	18/11/2015	Fatou Ndaw	40	F	Wolof	Trader	20
Fatick	Boly Keur Mandaw	-16.30594	14.07259	18/11/2015	Mouhamed Moussa Ndao	35	M	Wolof	Teacher	15
Fatick	Tewrou	-16.00616	14.53257	19/11/2015	Moussa Gueye	38	M	Wolof	Famer	12
Fatick	Tewrou	-16.00616	14.53257	19/11/2015	Abdou Gueye	50	M	Wolof	Quranic teacher	20
Fatick	Tewrou	-16.00616	14.53257	19/11/2015	Ndaye Ndour	60	F	Serer	Famer	12
Fatick	Tewrou	-16.00616	14.53257	19/11/2015	Aliou Diouf	56	M	Serer	Famer	20
Fatick	Tewrou	-16.00616	14.53257	19/11/2015	Coumba Sall	60	F	Wolof	Famer	15
Fatick	Tewrou	-16.00616	14.53257	19/11/2015	Madické Seye	55	M	Toucouleur	Famer	15
Fatick	Tewrou	-16.00616	14.53257	19/11/2015	Soudou Faye	49	M	Serer	Famer	14
Fatick	Tewrou	-16.00616	14.53257	19/11/2015	Mbéne ndour	60	F	Serer	Famer	9
Fatick	Tewrou	-16.00616	14.53257	19/11/2015	Daouda Sow	45	M	Fulani	Breeder	12
Fatick	Tewrou	-16.00616	14.53257	19/11/2015	Omar Ba	57	M	Fulani	Famer	11
Fatick	Soumbel Keur Latyr	-16.14246	14.50401	20/11/2015	Mame Birame Badiane	65	M	Serer	Famer	30
Fatick	Soumbel Keur Latyr	-16.14246	14.50401	20/11/2015	Khady Séne	55	F	Serer	Famer	10
Fatick	Soumbel Keur Latyr	-16.14246	14.50401	20/11/2015	Samba Badiane	60	M	Serer	Famer	32
Fatick	Soumbel Keur Latyr	-16.14246	14.50401	20/11/2015	Ousmane Sow	62	M	Toucouleur	Famer	18
Fatick	Soumbel Keur Latyr	-16.14246	14.50401	20/11/2015	Modou Sokhna Ndiaye	76	M	Wolof	Famer	16
Fatick	Soumbel Keur Latyr	-16.14246	14.50401	20/11/2015	Ngilane Diouf	65	F	Serer	Famer	20
Fatick	Soumbel Keur Latyr	-16.14246	14.50401	20/11/2015	Adama Ndour	50	M	Serer	Breeder	30
Fatick	Soumbel Keur Latyr	-16.14246	14.50401	20/11/2015	Amat Dang	58	M	Serer	Famer	30
Fatick	Soumbel Keur Latyr	-16.14246	14.50401	20/11/2015	Astou Séne	59	F	Serer	Famer	50
Sédhiou	Taiba Djassor	-15.56934	12.98748	09/12/2015	Aminata Cissé	28	F	Wolof	Famer	30
Sédhiou	Taiba Djassor	-15.56934	12.98748	09/12/2015	Bombé Diagne	30	F	Wolof	Famer	10
Sédhiou	Taiba Djassor	-15.56934	12.98748	09/12/2015	Amy Gaye	23	F	Wolof	Famer	10
Sédhiou	Taiba Djassor	-15.56934	12.98748	09/12/2015	Amadou Cissé	33	M	Wolof	Famer	20
Sédhiou	Taiba Djassor	-15.56934	12.98748	09/12/2015	Aissatou Cissé	37	F	Wolof	Famer	10
Sédhiou	Taiba Djassor	-15.56934	12.98748	09/12/2015	Mor Cissé	32	M	Wolof	Famer	13
Sédhiou	Taiba Djassor	-15.56934	12.98748	09/12/2015	Fatou Seck	36	F	Wolof	Famer	15
Sédhiou	Taiba Djassor	-15.56934	12.98748	09/12/2015	Amy Cissé	30	F	Wolof	Famer	30
Sédhiou	Taiba Djassor	-15.56934	12.98748	09/12/2015	Babacar Diallo	32	M	Wolof	Famer	15
Sédhiou	Keur Sette	-15.47936	13.15231	09/12/2015	El Hadj Mbaye	28	M	Wolof	Famer	6
Sédhiou	Keur Sette	-15.47936	13.15231	09/12/2015	El Hadj Dramé	35	M	Wolof	Carpenter	8
Sédhiou	Keur Sette	-15.47936	13.15231	09/12/2015	Fatou Cissé	30	F	Wolof	Famer	16
Sédhiou	Keur Sette	-15.47936	13.15231	09/12/2015	Alimatou Cissé	35	F	Wolof	Famer	20
Sédhiou	Keur Sette	-15.47936	13.15231	09/12/2015	El Hadj Cissé	25	M	Wolof	Famer	12
Sédhiou	Keur Sette	-15.47936	13.15231	09/12/2015	Ndaye Mbaye	17	F	Wolof	Famer	5
Sédhiou	Keur Sette	-15.47936	13.15231	09/12/2015	Fatou 2 Cissé	35	F	Wolof	Famer	20
Sédhiou	Keur Sette	-15.47936	13.15231	09/12/2015	Sette Dramé	30	M	Wolof	Famer	8
Sédhiou	Keur Sette	-15.47936	13.15231	09/12/2015	Cheikh Tidiane Dramé	63	M	Wolof	Famer	10
Sédhiou	Keur Sette	-15.47936	13.15231	09/12/2015	Adjara Dramé	35	F	Wolof	Famer	20
Sédhiou	Keur Sette	-15.47936	13.15231	09/12/2015	Fatou Dramé	35	F	Wolof	Famer	15
Sédhiou	Keur Sette	-15.47936	13.15231	09/12/2015	Amy Ndiaye	42	F	Wolof	Famer	15
Sédhiou	Thioyéne	-15.41522	12.97766	10/12/2015	Khodia Thioye	30	F	Wolof	Famer	13
Sédhiou	Thioyéne	-15.41522	12.97766	10/12/2015	Yacine Thioye	25	F	Wolof	Famer	13
Sédhiou	Thioyéne	-15.41522	12.97766	10/12/2015	Babacar Ndao	43	M	Wolof	Famer	27
Sédhiou	Thioyéne	-15.41522	12.97766	10/12/2015	Fatou Thioye	28	F	Wolof	Famer	20
Sédhiou	Thioyéne	-15.41522	12.97766	10/12/2015	Sokhna Fall	40	F	Wolof	Famer	40
Sédhiou	Thioyéne	-15.41522	12.97766	10/12/2015	Cheikh Omar Thioye	33	M	Wolof	Famer	13
Sédhiou	Thioyéne	-15.41522	12.97766	10/12/2015	Aliou Ndiaye	30	M	Wolof	Famer	12
Sédhiou	Thioyéne	-15.41522	12.97766	10/12/2015	Cherif Abdoulaye Cissé	45	M	Wolof	Famer	9
Sédhiou	Thioyéne	-15.41522	12.97766	10/12/2015	Ali Mbengue	55	M	Wolof	Famer	12
Sédhiou	Thioyéne	-15.41522	12.97766	10/12/2015	Modou Cissé	65	M	Wolof	Famer	20
Sédhiou	Kindakane	-15.68911	12.61229	10/12/2015	Cherif Diatta	32	M	Balante	Famer	15
Sédhiou	Kindakane	-15.68911	12.61229	10/12/2015	Bourama Diatta	25	M	Balante	Famer	28
Sédhiou	Kindakane	-15.68911	12.61229	10/12/2015	Moro Sané	37	M	Balante	Famer	32
Sédhiou	Kindakane	-15.68911	12.61229	10/12/2015	Abdoulaye Diatta	53	M	Balante	Famer	12
Sédhiou	Kindakane	-15.68911	12.61229	10/12/2015	Fanta Djokou	58	F	Manjack	Famer	30
Sédhiou	Kindakane	-15.68911	12.61229	10/12/2015	Djouma Kao	31	F	Manjack	Famer	24
Sédhiou	Kindakane	-15.68911	12.61229	10/12/2015	Mariama Djokou	40	F	Manjack	Famer	20
Sédhiou	Kindakane	-15.68911	12.61229	10/12/2015	Fanta Gassama	47	F	Manding	Famer	14
Sédhiou	Kindakane	-15.68911	12.61229	10/12/2015	Salif Biaye	47	M	Balante	Famer	17
Sédhiou	Kindakane	-15.68911	12.61229	10/12/2015	Mamadou Koréa	44	M	Manjack	Famer	8
Sédhiou	Kindakane	-15.68911	12.61229	10/12/2015	Babacar Faty	41	M	Manjack	Famer	15
Sédhiou	Kindakane	-15.68911	12.61229	10/12/2015	Maïmouna Diémé	31	F	Djola	Famer	20
Sédhiou	Kindakane	-15.68911	12.61229	10/12/2015	Bintou Badjo	27	F	Soce	Famer	20
Sédhiou	Mangakounda	-15.94975	12.58952	11/12/2015	Boubacar Diédhiou	37	M	Djola	Famer	23
Sédhiou	Mangakounda	-15.94975	12.58952	11/12/2015	Bourama Danfa	47	M	Manding	Famer	8
Sédhiou	Mangakounda	-15.94975	12.58952	11/12/2015	Sadio Dramé	40	M	Soce	Fisherman	17
Sédhiou	Mangakounda	-15.94975	12.58952	11/12/2015	Séckou Danfa	45	M	Manding	Famer	17
Sédhiou	Mangakounda	-15.94975	12.58952	11/12/2015	Ousmane Sané	27	M	Djola	Famer	28
Sédhiou	Mangakounda	-15.94975	12.58952	11/12/2015	Abdou Danfa	50	M	Manding	Famer	14
Sédhiou	Mangakounda	-15.94975	12.58952	11/12/2015	Yancoba Danfa	56	M	Soce	Famer	18
Sédhiou	Mangakounda	-15.94975	12.58952	11/12/2015	Mamadou Bacary Biaye	36	M	Baïnouque	Famer	20
Kédougou	Kondokhou	-11.72596	12.92065	19/01/2016	Mansa Mady Danfakha	65	M	Malinke	Famer	9
Kédougou	Kondokhou	-11.72596	12.92065	19/01/2016	Kambon Danfakha	47	M	Malinke	Famer	11
Kédougou	Kondokhou	-11.72596	12.92065	19/01/2016	Soriba Mady Danfakha	44	M	Malinke	Famer	13
Kédougou	Kondokhou	-11.72596	12.92065	19/01/2016	Tamba Danfakha	72	M	Malinke	Famer	15
Kédougou	Kondokhou	-11.72596	12.92065	19/01/2016	Fily Danfakha	42	F	Malinke	Famer	8
Kédougou	Kondokhou	-11.72596	12.92065	19/01/2016	Samoura Sadio	61	M	Malinke	Famer	7
Kédougou	Missirah Sirimana	-11.69781	13.08757	19/01/2016	Dioncounda Kouyaté	27	F	Malinke	Famer	8
Kédougou	Missirah Sirimana	-11.69781	13.08757	19/01/2016	Alamouta Dansokho	39	M	Malinke	Famer	25
Kédougou	Missirah Sirimana	-11.69781	13.08757	19/01/2016	Awa Cissokho	55	F	Malinke	Famer	18
Kédougou	Barafoute	-12.30711	12.66881	20/01/2016	Hawka Camara	51	M	Bedick	Famer	40
Kédougou	Barafoute	-12.30711	12.66881	20/01/2016	Bara Sadiakhou	54	M	Bedick	Famer	8
Kédougou	Baraboye	-12.41246	12.68644	20/01/2016	Pape Kécouta Camara	28	M	Malinke	Famer	25
Kédougou	Banfarato	-12.83752	12.69546	21/01/2016	Boubacar Diallo	51	M	Fulani	Famer	7
Kédougou	Banfarato	-12.83752	12.69546	21/01/2016	Sakamissa Camara	44	M	Fulani	Famer	10
Kédougou	Banfarato	-12.83752	12.69546	21/01/2016	Mariama Colon Diallo	43	F	Fulani	Famer	9
Kédougou	Banfarato	-12.83752	12.69546	21/01/2016	Fatoumata Binta Barry	23	F	Fulani	Famer	6
Kédougou	Banfarato	-12.83752	12.69546	21/01/2016	Moustapha Diallo	61	M	Fulani	Famer	8
Kédougou	Banfarato	-12.83752	12.69546	21/01/2016	Samba Camara	69	M	Fulani	Famer	4
Saint-Louis	Touba Guéne	-16.39261	15.86226	14/03/2016	Daour Guéne	65	M	Wolof	Famer	30
Saint-Louis	Touba Guéne	-16.39261	15.86226	14/03/2016	Ousmane Guéne	62	M	Wolof	Famer	15
Saint-Louis	Touba Guéne	-16.39261	15.86226	14/03/2016	Khady Guéne	39	F	Wolof	Famer	10
Saint-Louis	Touba Guéne	-16.39261	15.86226	14/03/2016	Nogaye Sall	56	F	Wolof	Famer	12
Saint-Louis	Touba Guéne	-16.39261	15.86226	14/03/2016	Aby Diop	66	F	Wolof	Famer	14
Saint-Louis	Touba Guéne	-16.39261	15.86226	14/03/2016	Charles Mbaye	74	M	Wolof	Famer	23
Saint-Louis	Touba Guéne	-16.39261	15.86226	14/03/2016	Binta Guéne	52	F	Wolof	Famer	30
Saint-Louis	Touba Guéne	-16.39261	15.86226	14/03/2016	Afy Ka	50	F	Wolof	Famer	15
Saint-Louis	Touba Guéne	-16.39261	15.86226	14/03/2016	Djiby Diaw	60	M	Wolof	Famer	20
Saint-Louis	Touba Guéne	-16.39261	15.86226	14/03/2016	Massar Diaw	65	M	Wolof	Famer	8
Saint-Louis	Touba Guéne	-16.39261	15.86226	14/03/2016	Modou Guéne	60	M	Wolof	Famer	15
Saint-Louis	Keur Gora Diagne wolof	-16.1832	15.97577	15/03/2016	Rokhaya Gueye	50	F	Wolof	Famer	10
Saint-Louis	Keur Gora Diagne wolof	-16.1832	15.97577	15/03/2016	Modou Gueye	41	M	Wolof	Famer	10
Saint-Louis	Keur Gora Diagne wolof	-16.1832	15.97577	15/03/2016	Moussé Seck	50	M	Wolof	Famer	18
Saint-Louis	Keur Gora Diagne wolof	-16.1832	15.97577	15/03/2016	Sokhna Fall	44	F	Wolof	Famer	18
Saint-Louis	Keur Gora Diagne wolof	-16.1832	15.97577	15/03/2016	Aby Gueye	74	F	Wolof	Famer	5
Saint-Louis	Keur Gora Diagne wolof	-16.1832	15.97577	15/03/2016	Mbayeng Der	37	F	Wolof	Famer	7
Saint-Louis	Keur Gora Diagne wolof	-16.1832	15.97577	15/03/2016	Adama Gueye	30	F	Wolof	Famer	9
Saint-Louis	Keur Gora Diagne wolof	-16.1832	15.97577	15/03/2016	Codou Ndiaye	52	F	Wolof	Famer	10
Saint-Louis	Keur Gora Diagne wolof	-16.1832	15.97577	15/03/2016	Mamadou Gueye	63	M	Wolof	Famer	16
Saint-Louis	Keur Gora Diagne wolof	-16.1832	15.97577	15/03/2016	Cheikh Gueye	51	M	Wolof	Tailor	23
Saint-Louis	Keur Gora Diagne wolof	-16.1832	15.97577	15/03/2016	Fari Boye Fall	53	F	Wolof	Famer	20
Saint-Louis	Pénéne 1	-15.97407	16.12483	15/03/2016	El Hadj Péne	62	M	Wolof	Famer	11
Saint-Louis	Pénéne 1	-15.97407	16.12483	15/03/2016	Babacar Péne	36	M	Wolof	Famer	7
Saint-Louis	Pénéne 1	-15.97407	16.12483	15/03/2016	Abdoulaye Péne	63	M	Wolof	Famer	36
Saint-Louis	Pénéne 1	-15.97407	16.12483	15/03/2016	Malick Péne	31	M	Wolof	Famer	10
Saint-Louis	Pénéne 1	-15.97407	16.12483	15/03/2016	Ibrahima Péne	61	M	Wolof	Famer	15
Saint-Louis	Pénéne 1	-15.97407	16.12483	15/03/2016	Oulimata Péne	30	F	Wolof	Famer	12
Saint-Louis	Pénéne 1	-15.97407	16.12483	15/03/2016	Samba Péne	57	M	Wolof	Famer	12
Saint-Louis	Pénéne 1	-15.97407	16.12483	15/03/2016	Ndaye Débo Péne	62	F	Wolof	Famer	8
Saint-Louis	Pénéne 1	-15.97407	16.12483	15/03/2016	Fatou Sow	59	F	Wolof	Famer	15
Saint-Louis	Pénéne 1	-15.97407	16.12483	15/03/2016	Alassane Gueye	33	F	Wolof	Trader	30
Saint-Louis	Dara Salam	-15.15993	16.58504	16/03/2016	Seydou Abou Diallo	42	M	Toucouleur	Famer	10
Saint-Louis	Dara Salam	-15.15993	16.58504	16/03/2016	Oumar Sow	45	M	Toucouleur	Famer	12
Saint-Louis	Dara Salam	-15.15993	16.58504	16/03/2016	Maïrame Sy	22	F	Toucouleur	Famer	8
Saint-Louis	Dara Salam	-15.15993	16.58504	16/03/2016	Mare Sy	61	M	Toucouleur	Famer	7
Saint-Louis	Dara Salam	-15.15993	16.58504	16/03/2016	Mariéme Samba Ba	60	F	Toucouleur	Famer	5
Saint-Louis	Dara Salam	-15.15993	16.58504	16/03/2016	Bocar Ba	70	M	Toucouleur	Famer	25
Saint-Louis	Dara Salam	-15.15993	16.58504	16/03/2016	Abou Ba	52	M	Toucouleur	Famer	15
Saint-Louis	Dara Salam	-15.15993	16.58504	16/03/2016	Maïrame Camara	35	F	Toucouleur	Famer	7
Saint-Louis	Dara Salam	-15.15993	16.58504	16/03/2016	Aïssatou Aliou Diop	46	F	Toucouleur	Famer	30
Saint-Louis	Dara Salam	-15.15993	16.58504	16/03/2016	Awa Kane	48	F	Toucouleur	Famer	8
Saint-Louis	Kodite	-14.95008	16.59211	16/03/2016	Amadou Tall	77	M	Toucouleur	Famer	22
Saint-Louis	Kodite	-14.95008	16.59211	16/03/2016	Mamadou Racine Anne	64	M	Toucouleur	Famer	25
Saint-Louis	Kodite	-14.95008	16.59211	16/03/2016	Mamadou Ibrahima Anne	37	M	Toucouleur	Famer	30
Saint-Louis	Kodite	-14.95008	16.59211	16/03/2016	Ramata Ba	58	F	Toucouleur	Famer	30
Saint-Louis	Kodite	-14.95008	16.59211	16/03/2016	Houleye Hamidou Anne	36	M	Toucouleur	Famer	6
Saint-Louis	Kodite	-14.95008	16.59211	16/03/2016	Fatoumata Dia	34	M	Toucouleur	Famer	20
Saint-Louis	Kodite	-14.95008	16.59211	16/03/2016	Aminata Sileye Anne	35	F	Toucouleur	Famer	20
Saint-Louis	Kodite	-14.95008	16.59211	16/03/2016	Fatimata Moussa Diallo	66	F	Toucouleur	Famer	38
Saint-Louis	Kodite	-14.95008	16.59211	16/03/2016	Maïmouna Sileye Anne	36	F	Toucouleur	Trader	15
Saint-Louis	Keur Mody Ibra Ndiaye	-15.39924	16.32503	17/03/2016	Hadjara Diakhaté	57	F	Maure	Famer	17
Saint-Louis	Keur Mody Ibra Ndiaye	-15.39924	16.32503	17/03/2016	Aliou Diakhaté	48	M	Maure	Breeder	10
Saint-Louis	Keur Mody Ibra Ndiaye	-15.39924	16.32503	17/03/2016	Brahime Dieng	32	M	Maure	Breeder	10
Saint-Louis	Keur Mody Ibra Ndiaye	-15.39924	16.32503	17/03/2016	Amy Ndiaye	24	F	Wolof	Famer	6
Saint-Louis	Keur Mody Ibra Ndiaye	-15.39924	16.32503	17/03/2016	Khady Mare	30	F	Toucouleur	Famer	6
Saint-Louis	Keur Mody Ibra Ndiaye	-15.39924	16.32503	17/03/2016	Mbarka Sy	26	F	Maure	Famer	6
Saint-Louis	Keur Mody Ibra Ndiaye	-15.39924	16.32503	17/03/2016	Ameth Diakhaté	76	M	Maure	Famer	10
Saint-Louis	Keur Mody Ibra Ndiaye	-15.39924	16.32503	17/03/2016	Moustapha Diakhaté	47	M	Maure	Famer	DNR
Saint-Louis	Keur Mody Ibra Ndiaye	-15.39924	16.32503	17/03/2016	Dah Sow	47	M	Fulani	Famer	18
Saint-Louis	Keur Mody Ibra Ndiaye	-15.39924	16.32503	17/03/2016	Yahya Diakhaté	24	M	Maure	Famer	DNR
Saint-Louis	Keur Mody Ibra Ndiaye	-15.39924	16.32503	17/03/2016	Albar Diakhaté	56	M	Maure	Breeder	8
