# Supplementary material for: Ethnobotanical study of cowpea (Vigna unguiculata (L.) Walp.) in Senegal
Source: J Ethnobiol Ethnomed. 2022 Feb 5;18:6. doi: 10.1186/s13002-022-00506-y (PMC8817576; doi:10.1186/s13002-022-00506-y)
Supplement: Supplementary file 2 — Additional file 2: The various species cultivated with cowpea in the areas visited. [file 13002_2022_506_MOESM2_ESM.csv]

Region	village	Name_famers	Num_Citation	Cultivated_Species	Signification
Thies	Keur Niokho Fall	Khadim Fall	1	Guerte	Groundnut
Thies	Keur Niokho Fall	Khadim Fall	2	Dougoup	Pearl millet
Thies	Keur Niokho Fall	Khadim Fall	3	Seupe	Niebe
Thies	Keur Niokho Fall	Codou Badiane	1	Guerte	Groundnut
Thies	Keur Niokho Fall	Codou Badiane	2	Seupe	Niebe
Thies	Keur Niokho Fall	Abdoulaye Fall	1	Dougoup	Pearl millet
Thies	Keur Niokho Fall	Abdoulaye Fall	2	Niebe	Niebe
Thies	Keur Niokho Fall	Abdoulaye Fall	3	Guerte	Groundnut
Thies	Keur Niokho Fall	Ibra Fall	1	Dougoup	Pearl millet
Thies	Keur Niokho Fall	Ibra Fall	2	Guerte	Groundnut
Thies	Keur Niokho Fall	Ibra Fall	3	Seupe	Niebe
Thies	Keur Niokho Fall	Ndew Mbaye	1	Dougoup	Pearl millet
Thies	Keur Niokho Fall	Ndew Mbaye	2	Guerte	Groundnut
Thies	Keur Niokho Fall	Ndew Mbaye	3	Niebe	Niebe
Thies	Keur Niokho Fall	Modou Gaye	1	Dougoup	Pearl millet
Thies	Keur Niokho Fall	Modou Gaye	2	Guerte	Groundnut
Thies	Keur Niokho Fall	Modou Gaye	3	Niebe	Niebe
Thies	Keur Niokho Fall	Modou Gaye	4	Khaal	Watermelon
Thies	Keur Niokho Fall	Modou Gaye	5	Soble	Onion
Thies	Keur Niokho Fall	Modou Gaye	6	Salate	Salad
Thies	Keur Niokho Fall	Soda Diouf	1	Guerte	Groundnut
Thies	Keur Niokho Fall	Soda Diouf	2	Dougoupe	Pearl millet
Thies	Keur Niokho Fall	Soda Diouf	3	Niebe	Niebe
Thies	Keur Niokho Fall	Marame Mbengue	1	Dougoupe	Pearl millet
Thies	Keur Niokho Fall	Marame Mbengue	2	Guerte	Groundnut
Thies	Keur Niokho Fall	Marame Mbengue	3	Niebe	Niebe
Thies	Keur Niokho Fall	Awa Ndoye	1	Niebe	Niebe
Thies	Keur Niokho Fall	Awa Ndoye	2	Bissap	Bissap
Thies	Diamatil	Dior Thiam	1	Guerte	Groundnut
Thies	Diamatil	Dior Thiam	2	Dougoupe	Pearl millet
Thies	Diamatil	Dior Thiam	3	Niebe	Niebe
Thies	Diamatil	Ousseynou Sall	1	Guerte	Groundnut
Thies	Diamatil	Ousseynou Sall	2	Dougoupe	Pearl millet
Thies	Diamatil	Ousseynou Sall	3	Niebe	Niebe
Thies	Diamatil	Saliou Diaw	1	Dougoupe	Pearl millet
Thies	Diamatil	Saliou Diaw	2	Guerte	Groundnut
Thies	Diamatil	Saliou Diaw	3	Seupe	Niebe
Thies	Diamatil	Saliou Diaw	4	Bissap	Bissap
Thies	Diamatil	Bombou Diaw	1	Guerte	Groundnut
Thies	Diamatil	Bombou Diaw	2	Dougoupe	Pearl millet
Thies	Diamatil	Bombou Diaw	3	Niebe	Niebe
Thies	Diamatil	Coumba Sall	1	Guerte	Groundnut
Thies	Diamatil	Coumba Sall	2	Niebe	Niebe
Thies	Diamatil	Ndongo Diaw	1	Guerte	Groundnut
Thies	Diamatil	Ndongo Diaw	2	Dougoupe	Pearl millet
Thies	Diamatil	Ndongo Diaw	3	Niebe	Niebe
Thies	Diamatil	Bathie Diaw	1	Dougoupe	Pearl millet
Thies	Diamatil	Bathie Diaw	2	Guerte	Groundnut
Thies	Diamatil	Bathie Diaw	3	Niebe	Niebe
Thies	Diamatil	Talla Diaw	1	Souna	Pearl millet
Thies	Diamatil	Talla Diaw	2	Guerte	Groundnut
Thies	Diamatil	Talla Diaw	3	Niebe	Niebe
Thies	Diamatil	Binta Bassel	1	Dougoupe	Pearl millet
Thies	Diamatil	Binta Bassel	2	Guerte	Groundnut
Thies	Diamatil	Binta Bassel	3	Niebe	Niebe
Thies	Diamatil	Binta Bassel	4	Khaal	Watermelon
Thies	Ndane Sylla	Ndeye Mbaye	1	Niebe	Niebe
Thies	Ndane Sylla	Ndeye Mbaye	2	Guerte	Groundnut
Thies	Ndane Sylla	Ndeye Mbaye	3	Dougoupe	Pearl millet
Thies	Ndane Sylla	Astou Diop	1	Dougoupe	Pearl millet
Thies	Ndane Sylla	Astou Diop	2	Guerte	Groundnut
Thies	Ndane Sylla	Astou Diop	3	Niebe	Niebe
Thies	Ndane Sylla	Marame Ndiaye	1	Guerte	Groundnut
Thies	Ndane Sylla	Marame Ndiaye	2	Niebe	Niebe
Thies	Ndane Sylla	Dame Sylla	1	Guerte	Groundnut
Thies	Ndane Sylla	Dame Sylla	2	Dougoupe	Pearl millet
Thies	Ndane Sylla	Dame Sylla	3	Niebe	Niebe
Thies	Ndane Sylla	Dame Sylla	4	Bissap	Bissap
Thies	Ndane Sylla	Dame Sylla	5	Bassi	Sorghum
Thies	Ndane Sylla	Ousseynou Sylla	1	Guerte	Groundnut
Thies	Ndane Sylla	Ousseynou Sylla	2	Dougoupe	Pearl millet
Thies	Ndane Sylla	Ousseynou Sylla	3	Niebe	Niebe
Thies	Ndane Sylla	Ousseynou Sylla	4	Mbokhou	Maize
Thies	Ndane Sylla	Astou Ndiaye	1	Guerte	Groundnut
Thies	Ndane Sylla	Astou Ndiaye	2	Niebe	Niebe
Thies	Ndane Sylla	Astou Ndiaye	3	Bissap	Bissap
Thies	Ndane Sylla	Astou Ndiaye	4	Dougoupe	Pearl millet
Thies	Ndane Sylla	Anta Ndiaye	1	Niebe	Niebe
Thies	Ndane Sylla	Anta Ndiaye	2	Bissap	Bissap
Thies	Ndane Sylla	Anta Ndiaye	3	Guerte	Groundnut
Thies	Ndane Sylla	Diaba Gningue	1	Guerte	Groundnut
Thies	Ndane Sylla	Diaba Gningue	2	Dougoupe	Pearl millet
Thies	Ndane Sylla	Diaba Gningue	3	Niebe	Niebe
Thies	Ndane Sylla	Diaba Gningue	4	Kandja	Okra
Thies	Ndane Sylla	Mamadou Cisse	1	Guerte	Groundnut
Thies	Ndane Sylla	Mamadou Cisse	2	Dougoupe	Pearl millet
Thies	Ndane Sylla	Mamadou Cisse	3	Niebe	Niebe
Thies	Ndane Sylla	Mamadou Cisse	4	Khaal	Watermelon
Thies	Ndane Sylla	Maguette Diagne	1	Guerte	Groundnut
Thies	Ndane Sylla	Maguette Diagne	2	Dougoupe	Pearl millet
Thies	Ndane Sylla	Maguette Diagne	3	Niebe	Niebe
Thies	Ndane Sylla	Maguette Diagne	4	Bissap	Bissap
Thies	Ndane Sylla	Maguette Diagne	5	Khaal	Watermelon
Thies	Ndane Sylla	Dame Dia	1	Guerte	Groundnut
Thies	Ndane Sylla	Dame Dia	2	Dougoupe	Pearl millet
Thies	Ndane Sylla	Dame Dia	3	Niebe	Niebe
Thies	Ngeth 2	Guene Dione	1	Souna	Pearl millet
Thies	Ngeth 2	Guene Dione	2	Guerte	Groundnut
Thies	Ngeth 2	Guene Dione	3	Niebe	Niebe
Thies	Ngeth 2	Diegane Niane	1	Niebe	Niebe
Thies	Ngeth 2	Diegane Niane	2	Souna	Pearl millet
Thies	Ngeth 2	Diegane Niane	3	Sanio	Pearl millet
Thies	Ngeth 2	Diegane Niane	4	Bassi	Sorghum
Thies	Ngeth 2	Diegane Niane	5	Guerte	Groundnut
Thies	Ngeth 2	Fatou Faye	1	Dougoupe	Pearl millet
Thies	Ngeth 2	Fatou Faye	3	Guerte	Groundnut
Thies	Ngeth 2	Fatou Faye	4	Niebe	Niebe
Thies	Ngeth 2	Mame Diarra Tine	1	Guerte	Groundnut
Thies	Ngeth 2	Mame Diarra Tine	2	Niebe	Niebe
Thies	Ngeth 2	Bernadette Faye	1	Dougoupe	Pearl millet
Thies	Ngeth 2	Bernadette Faye	2	Guerte	Groundnut
Thies	Ngeth 2	Bernadette Faye	3	Niao	Niebe
Thies	Ngeth 2	Bernadette Faye	4	Bissap	Bissap
Thies	Ngeth 2	Dibor Diouf	1	Dougoupe	Pearl millet
Thies	Ngeth 2	Dibor Diouf	2	Guerte	Groundnut
Thies	Ngeth 2	Dibor Diouf	3	Niebe	Niebe
Thies	Ngeth 2	Dibor Diouf	4	Bissap	Bissap
Thies	Ngeth 2	Dibor Diouf	5	Batanse	Eggplant
Thies	Ngeth 2	Dibor Diouf	6	Diakhato	Eggplant
Thies	Ngeth 2	Dibor Diouf	7	Soble	Onion
Thies	Ngeth 2	Dibor Diouf	8	Navet	Turnip
Thies	Ngeth 2	Modou Ndour	1	Guerte	Groundnut
Thies	Ngeth 2	Modou Ndour	2	Dougoupe	Pearl millet
Thies	Ngeth 2	Modou Ndour	3	Niebe	Niebe
Thies	Ngeth 2	Modou Ndour	4	Soble	Onion
Thies	Ngeth 2	Modou Ndour	5	Khaal	Watermelon
Thies	Ngeth 2	Modou Ndour	6	Mbokh	Maize
Thies	Ngeth 2	Modou Ndong	1	Dougoupe	Pearl millet
Thies	Ngeth 2	Modou Ndong	2	Guerte	Groundnut
Thies	Ngeth 2	Modou Ndong	3	Niebe	Niebe
Thies	Ngeth 2	Diouma Dione	1	Dougoupe	Pearl millet
Thies	Ngeth 2	Diouma Dione	2	Niebe	Niebe
Louga	Keur Mbalo Ndiaye	Bassirou Ndiaye	1	Niebe	Niebe
Louga	Keur Mbalo Ndiaye	Bassirou Ndiaye	2	Guerte	Groundnut
Louga	Keur Mbalo Ndiaye	Bassirou Ndiaye	3	Dougoupe	Pearl millet
Louga	Keur Mbalo Ndiaye	Bassirou Ndiaye	4	Tine	Sorghum
Louga	Keur Mbalo Ndiaye	Maguette Faye	1	Niebe	Niebe
Louga	Keur Mbalo Ndiaye	Maguette Faye	2	Dougoupe	Pearl millet
Louga	Keur Mbalo Ndiaye	Ibrahima Ndiaye	1	Niebe	Niebe
Louga	Keur Mbalo Ndiaye	Ibrahima Ndiaye	2	Guerte	Groundnut
Louga	Keur Mbalo Ndiaye	Ibrahima Ndiaye	3	Dougoupe	Pearl millet
Louga	Keur Mbalo Ndiaye	Mbene Ndiaye	1	Niebe	Niebe
Louga	Keur Mbalo Ndiaye	Mbene Ndiaye	2	Dougoupe	Pearl millet
Louga	Keur Mbalo Ndiaye	Mbene Ndiaye	3	Guerte	Groundnut
Louga	Keur Mbalo Ndiaye	Mbene Ndiaye	4	Bissap	Bissap
Louga	Keur Mbalo Ndiaye	Mbene Ndiaye	5	Kaani	Chili
Louga	Keur Mbalo Ndiaye	Mamadou Ndiaye	1	Niebe	Niebe
Louga	Keur Mbalo Ndiaye	Mamadou Ndiaye	2	Dougoupe	Pearl millet
Louga	Keur Mbalo Ndiaye	Mamadou Ndiaye	3	Guerte	Groundnut
Louga	Keur Mbalo Ndiaye	Abdoulaye Ndiaye	1	Niebe	Niebe
Louga	Keur Mbalo Ndiaye	Abdoulaye Ndiaye	2	Guerte	Groundnut
Louga	Keur Mbalo Ndiaye	Abdoulaye Ndiaye	3	Dougoupe	Pearl millet
Louga	Keur Mbalo Ndiaye	Faty Sall	1	Niebe	Niebe
Louga	Keur Mbalo Ndiaye	Faty Sall	2	Guerte	Groundnut
Louga	Keur Mbalo Ndiaye	Faty Sall	3	Dougoupe	Pearl millet
Louga	Keur Mbalo Ndiaye	Faty Sall	4	Bissap	Bissap
Louga	Keur Mbalo Ndiaye	Faty Sall	5	Khaal	Watermelon
Louga	Keur Mbalo Ndiaye	Mor Ka	1	Niebe	Niebe
Louga	Keur Mbalo Ndiaye	Mor Ka	2	Dougoupe	Pearl millet
Louga	Keur Mbalo Ndiaye	Mor Ka	3	Tine	Sorghum
Louga	Keur Mbalo Ndiaye	Mor Ka	4	Guerte	Groundnut
Louga	Keur Mbalo Ndiaye	Daba Sall	1	Niebe	Niebe
Louga	Keur Mbalo Ndiaye	Daba Sall	2	Bissap	Bissap
Louga	Keur Mbalo Ndiaye	Daba Sall	3	Dougoupe	Pearl millet
Louga	Keur Mbalo Ndiaye	Daba Sall	4	Guerte	Groundnut
Louga	Keur Mbalo Ndiaye	Mbaye Ndiaye	1	Niebe	Niebe
Louga	Keur Mbalo Ndiaye	Mbaye Ndiaye	2	Guerte	Groundnut
Louga	Keur Mbalo Ndiaye	Mbaye Ndiaye	3	Dougoupe	Pearl millet
Louga	Keur Mbalo Ndiaye	Mbaye Ndiaye	4	Tine	Sorghum
Louga	Darou Ndiaye	Mori Soumare	1	Niebe	Niebe
Louga	Darou Ndiaye	Mori Soumare	2	Dougoupe	Pearl millet
Louga	Darou Ndiaye	Mori Soumare	3	Guerte	Groundnut
Louga	Darou Ndiaye	Astou Diop	1	Niebe	Niebe
Louga	Darou Ndiaye	Astou Diop	2	Guerte	Groundnut
Louga	Darou Ndiaye	Astou Diop	3	Dougoupe	Pearl millet
Louga	Darou Ndiaye	Mame Mori Ndiaye	1	Dougoupe	Pearl millet
Louga	Darou Ndiaye	Mame Mori Ndiaye	2	Guerte	Groundnut
Louga	Darou Ndiaye	Mame Mori Ndiaye	3	Niebe	Niebe
Louga	Darou Ndiaye	Cheikh Soumare	1	Niebe	Niebe
Louga	Darou Ndiaye	Cheikh Soumare	2	Guerte	Groundnut
Louga	Darou Ndiaye	Cheikh Soumare	3	Dougoupe	Pearl millet
Louga	Darou Ndiaye	Aida Ndiaye	1	Niebe	Niebe
Louga	Darou Ndiaye	Aida Ndiaye	2	Souna	Pearl millet
Louga	Darou Ndiaye	Ndiaya Soumare	1	Niebe	Niebe
Louga	Darou Ndiaye	Ndiaya Soumare	2	Souna	Pearl millet
Louga	Darou Ndiaye	Ndiaya Soumare	3	Guerte	Groundnut
Louga	Darou Ndiaye	Marame Ndiaye	1	Niebe	Niebe
Louga	Darou Ndiaye	Marame Ndiaye	2	Guerte	Groundnut
Louga	Darou Ndiaye	Marame Ndiaye	3	Dougoupe	Pearl millet
Louga	Darou Ndiaye	Daba Niane	1	Dougoupe	Pearl millet
Louga	Darou Ndiaye	Daba Niane	2	Niebe	Niebe
Louga	Darou Ndiaye	Daba Niane	3	Guerte	Groundnut
Louga	Darou Ndiaye	Amadou Soumare	1	Guerte	Groundnut
Louga	Darou Ndiaye	Amadou Soumare	2	Dougoupe	Pearl millet
Louga	Darou Ndiaye	Amadou Soumare	3	Niebe	Niebe
Louga	Darou Ndiaye	Amadou Soumare	4	Bissap	Bissap
Louga	Goumbala	Serigne Mbache Goumbala	1	Guerte	Groundnut
Louga	Goumbala	Serigne Mbache Goumbala	2	Dougoupe	Pearl millet
Louga	Goumbala	Serigne Mbache Goumbala	3	Niebe	Niebe
Louga	Goumbala	Fatou Pouye	1	Niebe	Niebe
Louga	Goumbala	Fatou Pouye	2	Guerte	Groundnut
Louga	Goumbala	Fatou Pouye	3	Dougoupe	Pearl millet
Louga	Goumbala	Fatou Pouye	4	Tine	Sorghum
Louga	Goumbala	Fatou Pouye	5	Bissap	Bissap
Louga	Goumbala	Mama Goumbala	1	Niebe	Niebe
Louga	Goumbala	Mama Goumbala	2	Guerte	Groundnut
Louga	Goumbala	Mama Goumbala	3	Dougoupe	Pearl millet
Louga	Goumbala	Alassane Ndong	1	Guerte	Groundnut
Louga	Goumbala	Alassane Ndong	2	Niebe	Niebe
Louga	Goumbala	Alassane Ndong	3	Dougoupe	Pearl millet
Louga	Goumbala	Mbaye Diop	1	Guerte	Groundnut
Louga	Goumbala	Mbaye Diop	2	Dougoupe	Pearl millet
Louga	Goumbala	Mbaye Diop	3	Niebe	Niebe
Louga	Goumbala	Mbaye Diop	4	Legumes	Legumes
Louga	Goumbala	Daba Sougou	1	Souna	Pearl millet
Louga	Goumbala	Daba Sougou	2	Niebe	Niebe
Louga	Goumbala	Daba Sougou	3	Guerte	Groundnut
Louga	Goumbala	Fatou Goumbala	1	Guerte	Groundnut
Louga	Goumbala	Fatou Goumbala	2	Souna	Pearl millet
Louga	Goumbala	Fatou Goumbala	3	Niebe	Niebe
Louga	Goumbala	Aida Fall	1	Niebe	Niebe
Louga	Goumbala	Aida Fall	2	Souna	Pearl millet
Louga	Goumbala	Aida Fall	3	Guerte	Groundnut
Louga	Goumbala	Khady Ndong	1	Niebe	Niebe
Louga	Goumbala	Khady Ndong	2	Guerte	Groundnut
Louga	Goumbala	Khady Ndong	3	Souna	Pearl millet
Louga	Goumbala	Cheikh Goumbala	1	Guerte	Groundnut
Louga	Goumbala	Cheikh Goumbala	2	Dougoupe	Pearl millet
Louga	Goumbala	Cheikh Goumbala	3	Niebe	Niebe
Louga	Sine Wade	Modou Fall Wade	1	Niebe	Niebe
Louga	Sine Wade	Modou Fall Wade	2	Guerte	Groundnut
Louga	Sine Wade	Modou Fall Wade	3	Dougoupe	Pearl millet
Louga	Sine Wade	Modou Fall Wade	4	Khaal	Watermelon
Louga	Sine Wade	Souleyemane Wade	1	Niebe	Niebe
Louga	Sine Wade	Souleyemane Wade	2	Eurene	Groundnut
Louga	Sine Wade	Souleyemane Wade	3	Khaal	Watermelon
Louga	Sine Wade	Souleyemane Wade	4	Dougoupe	Pearl millet
Louga	Sine Wade	Macouna Wade	1	Niebe	Niebe
Louga	Sine Wade	Macouna Wade	2	Guerte	Groundnut
Louga	Sine Wade	Macouna Wade	3	Dougoupe	Pearl millet
Louga	Sine Wade	Macouna Wade	4	Khaal	Watermelon
Louga	Sine Wade	Sokhna Sall	1	Niebe	Niebe
Louga	Sine Wade	Sokhna Sall	2	Guerte	Groundnut
Louga	Sine Wade	Sokhna Sall	3	Bissap	Bissap
Louga	Sine Wade	Mawa Fall	1	Niebe	Niebe
Louga	Sine Wade	Mawa Fall	2	Guerte	Groundnut
Louga	Sine Wade	Mawa Fall	3	Bissap	Bissap
Louga	Sine Wade	Ndiaya Niang	1	Niebe	Niebe
Louga	Sine Wade	Ndiaya Niang	2	Bissap	Bissap
Louga	Sine Wade	Ale Wade	1	Niebe	Niebe
Louga	Sine Wade	Ale Wade	2	Guerte	Groundnut
Louga	Sine Wade	Moussa Niang	1	Niebe	Niebe
Louga	Sine Wade	Moussa Niang	2	Guerte	Groundnut
Louga	Sine Wade	Ngoye Wade	1	Niebe	Niebe
Louga	Sine Wade	Ngoye Wade	2	Guerte	Groundnut
Louga	Sine Wade	Ngoye Wade	3	Dougoupe	Pearl millet
Louga	Sine Wade	Touty Ndiaye	1	Niebe	Niebe
Louga	Sine Wade	Touty Ndiaye	2	Guerte	Groundnut
Louga	Sine Wade	Touty Ndiaye	3	Souna	Pearl millet
Louga	Sine Wade	Touty Ndiaye	4	Bassi	Sorghum
Louga	Patoude	Sarah Sow	1	Souna	Pearl millet
Louga	Patoude	Sarah Sow	2	Guerte	Groundnut
Louga	Patoude	Sarah Sow	3	Niebe	Niebe
Louga	Patoude	Sarah Sow	4	Bassi	Sorghum
Louga	Patoude	Hamadou Dia	1	Guerte	Groundnut
Louga	Patoude	Hamadou Dia	2	Niebe	Niebe
Louga	Patoude	Hamadou Dia	3	Bassi	Sorghum
Louga	Patoude	Hamadou Dia	4	Khaal	Watermelon
Louga	Patoude	Hamadou Dia	5	Bissap	Bissap
Louga	Patoude	Mariama Ba	1	Souna	Pearl millet
Louga	Patoude	Mariama Ba	2	Seupe	Niebe
Louga	Patoude	Mariama Ba	3	Bissap	Bissap
Louga	Patoude	Mariama Ba	4	Guerte	Groundnut
Louga	Patoude	Mariama Ba	5	Khaal	Watermelon
Louga	Patoude	Omar Ba	1	Souna	Pearl millet
Louga	Patoude	Omar Ba	2	Guerte	Groundnut
Louga	Patoude	Omar Ba	3	Niebe	Niebe
Louga	Patoude	Omar Ba	4	Bissap	Bissap
Louga	Patoude	Oumou Ka	1	Guerte	Groundnut
Louga	Patoude	Oumou Ka	2	Niebe	Niebe
Louga	Patoude	Oumou Ka	3	Souna	Pearl millet
Louga	Patoude	Oumou Ka	4	Khaal	Watermelon
Louga	Patoude	Oumou Ka	5	Bissap	Bissap
Louga	Patoude	Oumou Ka	6	Bassi	Sorghum
Louga	Patoude	Bodjel Sow	1	Guerte	Groundnut
Louga	Patoude	Bodjel Sow	2	Gawri	Pearl millet
Louga	Patoude	Bodjel Sow	3	Niebe	Niebe
Louga	Patoude	Bodjel Sow	4	Bissap	Bissap
Louga	Patoude	Balel Sene	1	Guerte	Groundnut
Louga	Patoude	Balel Sene	2	Dougoupe	Pearl millet
Louga	Patoude	Balel Sene	3	Niebe	Niebe
Louga	Patoude	Balel Sene	4	Khaal	Watermelon
Louga	Patoude	Balel Sene	5	Bissap	Bissap
Louga	Patoude	Balel Sene	6	Mbokh	Maize
Louga	Patoude	Faty Sow	1	Niebe	Niebe
Louga	Patoude	Faty Sow	2	Gawri	Pearl millet
Louga	Patoude	Faty Sow	3	Khaal	Watermelon
Louga	Patoude	Faty Sow	4	Guerte	Groundnut
Louga	Patoude	Faty Sow	5	Bissap	Bissap
Louga	Patoude	Aliou Dia	1	Niebe	Niebe
Louga	Patoude	Aliou Dia	2	Souna	Pearl millet
Louga	Patoude	Aliou Dia	3	Guerte	Groundnut
Louga	Patoude	Sofy Ka	1	Niebe	Niebe
Louga	Patoude	Sofy Ka	2	Guerte	Groundnut
Louga	Patoude	Sofy Ka	3	Khaal	Watermelon
Louga	Patoude	Sofy Ka	4	Bissap	Bissap
Louga	Thioene	Ibrahima Seye	1	Niebe	Niebe
Louga	Thioene	Ibrahima Seye	2	Dougoupe	Pearl millet
Louga	Thioene	Ibrahima Seye	3	Guerte	Groundnut
Louga	Thioene	Omar Thiaw	1	Guerte	Groundnut
Louga	Thioene	Omar Thiaw	2	Dougoupe	Pearl millet
Louga	Thioene	Omar Thiaw	3	Niebe	Niebe
Louga	Thioene	Daouda Thiaw	1	Guerte	Groundnut
Louga	Thioene	Daouda Thiaw	2	Dougoupe	Pearl millet
Louga	Thioene	Daouda Thiaw	3	Niebe	Niebe
Louga	Thioene	Daouda Thiaw	4	Mbokh	Maize
Louga	Thioene	Seye Mangane	1	Niebe	Niebe
Louga	Thioene	Seye Mangane	2	Guerte	Groundnut
Louga	Thioene	Seye Mangane	3	Dougoupe	Pearl millet
Louga	Thioene	Seye Mangane	4	Mbokh	Maize
Louga	Thioene	Fatou Ndao	1	Niebe	Niebe
Louga	Thioene	Fatou Ndao	2	Guerte	Groundnut
Louga	Thioene	Fatou Ndao	3	Bassi	Sorghum
Louga	Thioene	Fatou Ndao	4	Souna	Pearl millet
Louga	Thioene	Fatou Ndao	5	Bissap	Bissap
Louga	Thioene	Fatou Ndao	6	Khaal	Watermelon
Louga	Thioene	Modou Thiaw	1	Guerte	Groundnut
Louga	Thioene	Modou Thiaw	2	Niebe	Niebe
Louga	Thioene	Modou Thiaw	3	Souna	Pearl millet
Louga	Thioene	Modou Faye	1	Guerte	Groundnut
Louga	Thioene	Modou Faye	2	Niebe	Niebe
Louga	Thioene	Modou Faye	3	Souna	Pearl millet
Louga	Thioene	Rama Samb	1	Niebe	Niebe
Louga	Thioene	Rama Samb	2	Guerte	Groundnut
Louga	Thioene	Rama Samb	3	Souna	Pearl millet
Louga	Thioene	Rama Samb	4	Bissap	Bissap
Louga	Thioene	Kine Lam	1	Niebe	Niebe
Louga	Thioene	Kine Lam	2	Guerte	Groundnut
Louga	Thioene	Kine Lam	3	Souna	Pearl millet
Louga	Thioene	Kine Lam	4	Bissap	Bissap
Louga	Thioene	Kine Lam	5	Khaal	Watermelon
Louga	Thioene	Kine Lam	6	Bassi	Sorghum
Diourbel	Talakh	Maguette Seck	3	Niebe	Niebe
Diourbel	Talakh	Gorgui Sow	1	Dougoupe	Pearl millet
Diourbel	Talakh	Gorgui Sow	2	Guerte	Groundnut
Diourbel	Talakh	Gorgui Sow	3	Niebe	Niebe
Diourbel	Talakh	Mbaye Ka	1	Dougoupe	Pearl millet
Diourbel	Talakh	Mbaye Ka	2	Guerte	Groundnut
Diourbel	Talakh	Mbaye Ka	3	Niebe	Niebe
Diourbel	Talakh	Mbaye Ka	4	Bassi	Sorghum
Diourbel	Talakh	Gorgui Douf	1	Guerte	Groundnut
Diourbel	Talakh	Gorgui Douf	2	Souna	Pearl millet
Diourbel	Talakh	Gorgui Douf	3	Niebe	Niebe
Diourbel	Talakh	Gorgui Douf	4	Mbokh	Maize
Diourbel	Talakh	Samba Diop	1	Guerte	Groundnut
Diourbel	Talakh	Samba Diop	2	Dougoupe	Pearl millet
Diourbel	Talakh	Samba Diop	3	Niebe	Niebe
Diourbel	Talakh	Samba Diop	4	Bissap	Bissap
Diourbel	Talakh	Amy Sene	1	Niebe	Niebe
Diourbel	Talakh	Amy Sene	2	Bissap	Bissap
Diourbel	Talakh	Amy Sene	3	Guerte	Groundnut
Diourbel	Talakh	Amy Sene	4	Dougoupe	Pearl millet
Diourbel	Talakh	Amy Sene	5	Bassi	Sorghum
Diourbel	Talakh	Amy Sene	6	Mbokh	Maize
Diourbel	Talakh	Diegui Ka	1	Guerte	Groundnut
Diourbel	Talakh	Diegui Ka	2	Niebe	Niebe
Diourbel	Talakh	Diegui Ka	3	Souna	Pearl millet
Diourbel	Talakh	Diegui Ka	4	Bassi	Sorghum
Diourbel	Talakh	Diegui Ka	5	Bissap	Bissap
Diourbel	Talakh	Mariama Dieng	1	Guerte	Groundnut
Diourbel	Talakh	Mariama Dieng	2	Souna	Pearl millet
Diourbel	Talakh	Mariama Dieng	3	Bassi	Sorghum
Diourbel	Talakh	Mariama Dieng	4	Niebe	Niebe
Diourbel	Talakh	Mariama Dieng	5	Bissap	Bissap
Diourbel	Talakh	Adjouma Ndiaye	1	Souna	Pearl millet
Diourbel	Talakh	Adjouma Ndiaye	2	Bassi	Sorghum
Diourbel	Talakh	Adjouma Ndiaye	3	Guerte	Groundnut
Diourbel	Talakh	Adjouma Ndiaye	4	Niebe	Niebe
Diourbel	Talakh	Adjouma Ndiaye	5	Bissap	Bissap
Diourbel	Talakh	Amy Dieng	1	Souna	Pearl millet
Diourbel	Talakh	Amy Dieng	2	Guerte	Groundnut
Diourbel	Talakh	Amy Dieng	3	Niebe	Niebe
Diourbel	Talakh	Amy Dieng	4	Bissap	Bissap
Diourbel	Talakh	Amy Dieng	5	Kandja	Okra
Diourbel	Talakh	Amy Dieng	6	Batanse	Eggplant
Diourbel	Talakh	Cheikh Ba	1	Guerte	Groundnut
Diourbel	Talakh	Cheikh Ba	2	Niebe	Niebe
Diourbel	Talakh	Cheikh Ba	3	Souna	Pearl millet
Diourbel	Talakh	Cheikh Ba	4	Bassi	Sorghum
Diourbel	Talakh	Cheikh Ba	5	Mbokh	Maize
Diourbel	Talakh	Cheikh Ba	6	Bissap	Bissap
Diourbel	Taiba Thiarene	Maguette Seck	2	Guerte	Groundnut
Diourbel	Taiba Thiarene	Maguette Seck	4	Bissap	Bissap
Diourbel	Taiba Thiarene	Maguette Seck	1	Souna	Pearl millet
Diourbel	Taiba Thiarene	Maguette Diaw	1	Dougoupe	Pearl millet
Diourbel	Taiba Thiarene	Maguette Diaw	2	Guerte	Groundnut
Diourbel	Taiba Thiarene	Maguette Diaw	3	Niebe	Niebe
Diourbel	Taiba Thiarene	Samba Top	1	Dougoupe	Pearl millet
Diourbel	Taiba Thiarene	Samba Top	2	Guerte	Groundnut
Diourbel	Taiba Thiarene	Samba Top	3	Niebe	Niebe
Diourbel	Taiba Thiarene	Samba Top	4	Nadjo	Pumpkin
Diourbel	Taiba Thiarene	Faty Gaye Seck	1	Dougoupe	Pearl millet
Diourbel	Taiba Thiarene	Faty Gaye Seck	2	Guerte	Groundnut
Diourbel	Taiba Thiarene	Faty Gaye Seck	3	Niebe	Niebe
Diourbel	Taiba Thiarene	Faty Gaye Seck	4	Bissap	Bissap
Diourbel	Taiba Thiarene	Faty Gaye Seck	5	Khaal	Watermelon
Diourbel	Taiba Thiarene	Massata Seck	1	Dougoupe	Pearl millet
Diourbel	Taiba Thiarene	Massata Seck	2	Guerte	Groundnut
Diourbel	Taiba Thiarene	Massata Seck	3	Niebe	Niebe
Diourbel	Taiba Thiarene	Massata Seck	4	Mbokh	Maize
Diourbel	Taiba Thiarene	Coumba Kane	1	Guerte	Groundnut
Diourbel	Taiba Thiarene	Coumba Kane	2	Souna	Pearl millet
Diourbel	Taiba Thiarene	Coumba Kane	3	Niebe	Niebe
Diourbel	Taiba Thiarene	Coumba Kane	4	Bissap	Bissap
Diourbel	Taiba Thiarene	Amdy Seck	1	Seupe	Niebe
Diourbel	Taiba Thiarene	Amdy Seck	2	Guerte	Groundnut
Diourbel	Taiba Thiarene	Amdy Seck	3	Dougoupe	Pearl millet
Diourbel	Taiba Thiarene	Amdy Seck	4	Bissap	Bissap
Diourbel	Taiba Thiarene	Dame Kane	1	Guerte	Groundnut
Diourbel	Taiba Thiarene	Dame Kane	2	Dougoupe	Pearl millet
Diourbel	Taiba Thiarene	Dame Kane	3	Seupe	Niebe
Diourbel	Taiba Thiarene	Dame Kane	4	Bissap	Bissap
Diourbel	Taiba Thiarene	Mame Bousso Ndiaye	1	Dougoupe	Pearl millet
Diourbel	Taiba Thiarene	Mame Bousso Ndiaye	2	Guerte	Groundnut
Diourbel	Taiba Thiarene	Mame Bousso Ndiaye	3	Niebe	Niebe
Diourbel	Taiba Thiarene	Mame Bousso Ndiaye	4	Mbokh	Maize
Diourbel	Taiba Thiarene	Mame Bousso Ndiaye	5	Bissap	Bissap
Diourbel	Taiba Thiarene	Saliou Kane	1	Dougoupe	Pearl millet
Diourbel	Taiba Thiarene	Saliou Kane	2	Guerte	Groundnut
Diourbel	Taiba Thiarene	Saliou Kane	3	Niebe	Niebe
Diourbel	Taiba Thiarene	Saliou Kane	4	Bissap	Bissap
Diourbel	Bobi Kandji	Mor Kany Kandji	1	Dougoupe	Pearl millet
Diourbel	Bobi Kandji	Mor Kany Kandji	2	Guerte	Groundnut
Diourbel	Bobi Kandji	Mor Kany Kandji	3	Niebe	Niebe
Diourbel	Bobi Kandji	Mor Kany Kandji	4	Bassi	Sorghum
Diourbel	Bobi Kandji	Ndaye Cisse	1	Niebe	Niebe
Diourbel	Bobi Kandji	Ndaye Cisse	2	Dougoupe	Pearl millet
Diourbel	Bobi Kandji	Ndaye Cisse	3	Bissap	Bissap
Diourbel	Bobi Kandji	Ndaye Cisse	4	Guerte	Groundnut
Diourbel	Bobi Kandji	Faty Faye	1	Dougoupe	Pearl millet
Diourbel	Bobi Kandji	Faty Faye	2	Guerte	Groundnut
Diourbel	Bobi Kandji	Faty Faye	3	Niebe	Niebe
Diourbel	Bobi Kandji	Ousmane Kandji	1	Dougoupe	Pearl millet
Diourbel	Bobi Kandji	Ousmane Kandji	2	Guerte	Groundnut
Diourbel	Bobi Kandji	Ousmane Kandji	3	Niebe	Niebe
Diourbel	Bobi Kandji	Ousmane Kandji	4	Mbokh	Maize
Diourbel	Bobi Kandji	Soda Kandji	1	Dougoupe	Pearl millet
Diourbel	Bobi Kandji	Soda Kandji	2	Niebe	Niebe
Diourbel	Bobi Kandji	Soda Kandji	3	Bissap	Bissap
Diourbel	Bobi Kandji	Boury Kandji	1	Guerte	Groundnut
Diourbel	Bobi Kandji	Boury Kandji	2	Niebe	Niebe
Diourbel	Bobi Kandji	Boury Kandji	3	Dougoupe	Pearl millet
Diourbel	Bobi Kandji	Boury Kandji	4	Bissap	Bissap
Diourbel	Bobi Kandji	Abdou Tall	1	Guerte	Groundnut
Diourbel	Bobi Kandji	Abdou Tall	2	Dougoupe	Pearl millet
Diourbel	Bobi Kandji	Abdou Tall	3	Niebe	Niebe
Diourbel	Bobi Kandji	Abdou Tall	4	Bassi	Sorghum
Diourbel	Bobi Kandji	Khady Dia	1	Dougoupe	Pearl millet
Diourbel	Bobi Kandji	Khady Dia	2	Niebe	Niebe
Diourbel	Bobi Kandji	Khady Dia	3	Guerte	Groundnut
Diourbel	Bobi Kandji	Khady Dia	4	Bissap	Bissap
Diourbel	Bobi Kandji	Mansour Kandji	1	Dougoupe	Pearl millet
Diourbel	Bobi Kandji	Mansour Kandji	2	Guerte	Groundnut
Diourbel	Bobi Kandji	Mansour Kandji	3	Niebe	Niebe
Diourbel	Bobi Kandji	Mansour Kandji	4	Nadjo	Pumpkin
Diourbel	Bobi Kandji	Mansour Kandji	5	Bissap	Bissap
Diourbel	Bobi Kandji	Assane Gassama	1	Niebe	Niebe
Diourbel	Bobi Kandji	Assane Gassama	2	Guerte	Groundnut
Diourbel	Bobi Kandji	Assane Gassama	3	Dougoupe	Pearl millet
Diourbel	Bobi Kandji	Assane Gassama	4	Khaal	Watermelon
Diourbel	Bobi Kandji	Assane Gassama	5	Bassi	Sorghum
Diourbel	Ngouye Thiandigue	Daba Lo	1	Dougoupe	Pearl millet
Diourbel	Ngouye Thiandigue	Daba Lo	2	Guerte	Groundnut
Diourbel	Ngouye Thiandigue	Daba Lo	3	Niebe	Niebe
Diourbel	Ngouye Thiandigue	Mor Diene	1	Dougoupe	Pearl millet
Diourbel	Ngouye Thiandigue	Mor Diene	2	Guerte	Groundnut
Diourbel	Ngouye Thiandigue	Mor Diene	3	Niebe	Niebe
Diourbel	Ngouye Thiandigue	Daro Dieye	1	Dougoupe	Pearl millet
Diourbel	Ngouye Thiandigue	Daro Dieye	2	Guerte	Groundnut
Diourbel	Ngouye Thiandigue	Daro Dieye	3	Niebe	Niebe
Diourbel	Ngouye Thiandigue	Amy Bopp	1	Dougoupe	Pearl millet
Diourbel	Ngouye Thiandigue	Amy Bopp	2	Guerte	Groundnut
Diourbel	Ngouye Thiandigue	Amy Bopp	3	Niebe	Niebe
Diourbel	Ngouye Thiandigue	Saye Diouf	1	Dougoupe	Pearl millet
Diourbel	Ngouye Thiandigue	Saye Diouf	2	Guerte	Groundnut
Diourbel	Ngouye Thiandigue	Saye Diouf	3	Niebe	Niebe
Diourbel	Ngouye Thiandigue	Saye Diouf	4	Kandja	Okra
Diourbel	Ngouye Thiandigue	Saye Diouf	5	Nadjo	Pumpkin
Diourbel	Ngouye Thiandigue	Thiengone Ngom	1	Dougoupe	Pearl millet
Diourbel	Ngouye Thiandigue	Thiengone Ngom	2	Guerte	Groundnut
Diourbel	Ngouye Thiandigue	Thiengone Ngom	3	Niebe	Niebe
Diourbel	Ngouye Thiandigue	Ndeye Fatou Sene	1	Niebe	Niebe
Diourbel	Ngouye Thiandigue	Ndeye Fatou Sene	2	Dougoupe	Pearl millet
Diourbel	Ngouye Thiandigue	Ndeye Fatou Sene	3	Guerte	Groundnut
Diourbel	Ngouye Thiandigue	Ndeye Fatou Sene	4	Bissap	Bissap
Diourbel	Ngouye Thiandigue	Baye Djibi Ndiaye	1	Guerte	Groundnut
Diourbel	Ngouye Thiandigue	Baye Djibi Ndiaye	2	Dougoupe	Pearl millet
Diourbel	Ngouye Thiandigue	Baye Djibi Ndiaye	3	Niebe	Niebe
Diourbel	Ngouye Thiandigue	Khady Ndiaye	1	Guerte	Groundnut
Diourbel	Ngouye Thiandigue	Khady Ndiaye	2	Dougoupe	Pearl millet
Diourbel	Ngouye Thiandigue	Khady Ndiaye	3	Niebe	Niebe
Diourbel	Ngouye Thiandigue	Moussa Badiane	1	Dougoupe	Pearl millet
Diourbel	Ngouye Thiandigue	Moussa Badiane	2	Guerte	Groundnut
Diourbel	Ngouye Thiandigue	Moussa Badiane	3	Niebe	Niebe
Diourbel	Ngue Gueye Faye	El Hadj Faye	1	Dougoupe	Pearl millet
Diourbel	Ngue Gueye Faye	El Hadj Faye	2	Guerte	Groundnut
Diourbel	Ngue Gueye Faye	El Hadj Faye	3	Seupe	Niebe
Diourbel	Ngue Gueye Faye	Mor Faye	1	Dougoupe	Pearl millet
Diourbel	Ngue Gueye Faye	Mor Faye	2	Arene	Groundnut
Diourbel	Ngue Gueye Faye	Mor Faye	3	Seupe	Niebe
Diourbel	Ngue Gueye Faye	Sokhna Sarr	1	Dougoupe	Pearl millet
Diourbel	Ngue Gueye Faye	Sokhna Sarr	2	Guerte	Groundnut
Diourbel	Ngue Gueye Faye	Sokhna Sarr	3	Niebe	Niebe
Diourbel	Ngue Gueye Faye	Saye Diop	1	Dougoupe	Pearl millet
Diourbel	Ngue Gueye Faye	Saye Diop	2	Guerte	Groundnut
Diourbel	Ngue Gueye Faye	Saye Diop	3	Niebe	Niebe
Diourbel	Ngue Gueye Faye	Saye Diop	4	Mbokh	Maize
Diourbel	Ngue Gueye Faye	Mbene Mbaye	1	Dougoupe	Pearl millet
Diourbel	Ngue Gueye Faye	Mbene Mbaye	2	Guerte	Groundnut
Diourbel	Ngue Gueye Faye	Mbene Mbaye	3	Niebe	Niebe
Diourbel	Ngue Gueye Faye	Mbene Mbaye	4	Bissap	Bissap
Diourbel	Ngue Gueye Faye	Modou Faye	1	Dougoupe	Pearl millet
Diourbel	Ngue Gueye Faye	Modou Faye	2	Guerte	Groundnut
Diourbel	Ngue Gueye Faye	Modou Faye	3	Niebe	Niebe
Diourbel	Ngue Gueye Faye	Modou Faye	4	Bissap	Bissap
Diourbel	Ngue Gueye Faye	Modou Faye	5	Gadianga	Bambara nut
Diourbel	Ngue Gueye Faye	Djeynaba Faye	1	Dougoupe	Pearl millet
Diourbel	Ngue Gueye Faye	Djeynaba Faye	2	Guerte	Groundnut
Diourbel	Ngue Gueye Faye	Djeynaba Faye	3	Niebe	Niebe
Diourbel	Ngue Gueye Faye	Djibril Faye	1	Dougoupe	Pearl millet
Diourbel	Ngue Gueye Faye	Djibril Faye	2	Guerte	Groundnut
Diourbel	Ngue Gueye Faye	Djibril Faye	3	Niebe	Niebe
Diourbel	Ngue Gueye Faye	Modou Ndiaye	1	Guerte	Groundnut
Diourbel	Ngue Gueye Faye	Modou Ndiaye	2	Niebe	Niebe
Diourbel	Ngue Gueye Faye	Modou Ndiaye	3	Dougoupe	Pearl millet
Diourbel	Ngue Gueye Faye	Modou Ndiaye	4	Bissap	Bissap
Diourbel	Ngue Gueye Faye	Modou Ndiaye	5	Bassi	Sorghum
Diourbel	Ngue Gueye Faye	Modou Ndiaye	6	Kandja	Okra
Diourbel	Tiakh Niang	Boury Niang	1	Guerte	Groundnut
Diourbel	Tiakh Niang	Boury Niang	2	Dougoupe	Pearl millet
Diourbel	Tiakh Niang	Boury Niang	3	Bissap	Bissap
Diourbel	Tiakh Niang	Boury Niang	4	Niebe	Niebe
Diourbel	Tiakh Niang	Boury Niang	5	Mbokh	Maize
Diourbel	Tiakh Niang	Sokhna Diouf	1	Dougoupe	Pearl millet
Diourbel	Tiakh Niang	Sokhna Diouf	2	Guerte	Groundnut
Diourbel	Tiakh Niang	Sokhna Diouf	3	Niebe	Niebe
Diourbel	Tiakh Niang	Sokhna Diouf	4	Bissap	Bissap
Diourbel	Tiakh Niang	Cheikh Coumba Niang	1	Guerte	Groundnut
Diourbel	Tiakh Niang	Cheikh Coumba Niang	2	Dougoupe	Pearl millet
Diourbel	Tiakh Niang	Cheikh Coumba Niang	3	Niebe	Niebe
Diourbel	Tiakh Niang	Marame Ndiaye	1	Guerte	Groundnut
Diourbel	Tiakh Niang	Marame Ndiaye	2	Dougoupe	Pearl millet
Diourbel	Tiakh Niang	Marame Ndiaye	3	Niebe	Niebe
Diourbel	Tiakh Niang	Marame Ndiaye	4	Bissap	Bissap
Diourbel	Tiakh Niang	Sokhna Sene	1	Dougoupe	Pearl millet
Diourbel	Tiakh Niang	Sokhna Sene	2	Guerte	Groundnut
Diourbel	Tiakh Niang	Sokhna Sene	3	Niebe	Niebe
Diourbel	Tiakh Niang	Sokhna Sene	4	Bissap	Bissap
Diourbel	Tiakh Niang	Modou Niang	1	Dougoupe	Pearl millet
Diourbel	Tiakh Niang	Modou Niang	2	Guerte	Groundnut
Diourbel	Tiakh Niang	Modou Niang	3	Seupe	Niebe
Diourbel	Tiakh Niang	Mor Sokhna Niang	1	Guerte	Groundnut
Diourbel	Tiakh Niang	Mor Sokhna Niang	2	Dougoupe	Pearl millet
Diourbel	Tiakh Niang	Mor Sokhna Niang	3	Niebe	Niebe
Diourbel	Tiakh Niang	Mor Sokhna Niang	4	Bassi	Sorghum
Diourbel	Tiakh Niang	Serigne Niang	1	Dougoupe	Pearl millet
Diourbel	Tiakh Niang	Serigne Niang	2	Guerte	Groundnut
Diourbel	Tiakh Niang	Serigne Niang	3	Niebe	Niebe
Diourbel	Tiakh Niang	Cheikh Niang	1	Guerte	Groundnut
Diourbel	Tiakh Niang	Cheikh Niang	2	Dougoupe	Pearl millet
Diourbel	Tiakh Niang	Cheikh Niang	3	Niebe	Niebe
Diourbel	Tiakh Niang	Cheikh Niang	1	Dougoupe	Pearl millet
Diourbel	Tiakh Niang	Cheikh Niang	2	Guerte	Groundnut
Diourbel	Tiakh Niang	Cheikh Niang	3	Niebe	Niebe
Diourbel	Tiakh Niang	Cheikh Niang	4	Bissap	Bissap
Fatick	Mbamane Diaraff	Mbery Sene	1	Caaf	Pearl millet
Fatick	Mbamane Diaraff	Mbery Sene	2	Arere	Groundnut
Fatick	Mbamane Diaraff	Mbery Sene	3	Niaw	Niebe
Fatick	Mbamane Diaraff	Mbery Sene	4	Bissap	Bissap
Fatick	Mbamane Diaraff	Awa Gor Sene	1	Caaf	Pearl millet
Fatick	Mbamane Diaraff	Awa Gor Sene	2	Arere	Groundnut
Fatick	Mbamane Diaraff	Awa Gor Sene	3	Mbassi	Sorghum
Fatick	Mbamane Diaraff	Awa Gor Sene	4	Niaw	Niebe
Fatick	Mbamane Diaraff	Awa Sene	1	Dougoupe	Pearl millet
Fatick	Mbamane Diaraff	Awa Sene	2	Guerte	Groundnut
Fatick	Mbamane Diaraff	Awa Sene	3	Bissap	Bissap
Fatick	Mbamane Diaraff	Awa Sene	4	Niebe	Niebe
Fatick	Mbamane Diaraff	Babacar Niang	1	Caaf	Pearl millet
Fatick	Mbamane Diaraff	Babacar Niang	2	Arere	Groundnut
Fatick	Mbamane Diaraff	Babacar Niang	3	Niaw	Niebe
Fatick	Mbamane Diaraff	Babacar Niang	4	Bissap	Bissap
Fatick	Mbamane Diaraff	Ndiouck Faye	1	Guerte	Groundnut
Fatick	Mbamane Diaraff	Ndiouck Faye	2	Niebe	Niebe
Fatick	Mbamane Diaraff	Ndiouck Faye	3	Bissap	Bissap
Fatick	Mbamane Diaraff	Adama Faye	1	Niebe	Niebe
Fatick	Mbamane Diaraff	Adama Faye	2	Guerte	Groundnut
Fatick	Mbamane Diaraff	Adama Faye	3	Bissap	Bissap
Fatick	Mbamane Diaraff	Amy Bakhoum	1	Caaf	Pearl millet
Fatick	Mbamane Diaraff	Amy Bakhoum	2	Arere	Groundnut
Fatick	Mbamane Diaraff	Amy Bakhoum	3	Niaw	Niebe
Fatick	Mbamane Diaraff	Ndiouck Faye	1	Guerte	Groundnut
Fatick	Mbamane Diaraff	Ndiouck Faye	2	Bissap	Bissap
Fatick	Mbamane Diaraff	Ndiouck Faye	3	Niebe	Niebe
Fatick	Mbamane Diaraff	Ngara Diouf	1	Caaf	Pearl millet
Fatick	Mbamane Diaraff	Ngara Diouf	2	Arere	Groundnut
Fatick	Mbamane Diaraff	Ngara Diouf	3	Niaw	Niebe
Fatick	Dosse Diaraff	Mamadou Sene	1	Podo	Pearl millet
Fatick	Dosse Diaraff	Mamadou Sene	2	Are	Groundnut
Fatick	Dosse Diaraff	Mamadou Sene	3	Aniaw	Niebe
Fatick	Dosse Diaraff	Mamadou Sene	4	Sagna	Pearl millet
Fatick	Dosse Diaraff	Babacar Ndiaye	1	Dougoupe	Pearl millet
Fatick	Dosse Diaraff	Babacar Ndiaye	2	Guerte	Groundnut
Fatick	Dosse Diaraff	Babacar Ndiaye	3	Sagna	Pearl millet
Fatick	Dosse Diaraff	Babacar Ndiaye	4	Niebe	Niebe
Fatick	Dosse Diaraff	Babacar Ndiaye	5	Bissap	Bissap
Fatick	Dosse Diaraff	Yagoye Thiare	1	Are	Groundnut
Fatick	Dosse Diaraff	Yagoye Thiare	2	Aniaw	Niebe
Fatick	Dosse Diaraff	Aissatou Ndiaye	1	Guerte	Groundnut
Fatick	Dosse Diaraff	Aissatou Ndiaye	2	Niebe	Niebe
Fatick	Dosse Diaraff	Aissatou Ndiaye	3	Bissap	Bissap
Fatick	Dosse Diaraff	Dip Kor Ngom	1	Dougoupe	Pearl millet
Fatick	Dosse Diaraff	Dip Kor Ngom	2	Guerte	Groundnut
Fatick	Dosse Diaraff	Dip Kor Ngom	3	Niebe	Niebe
Fatick	Dosse Diaraff	Dip Kor Ngom	4	Sagna	Pearl millet
Fatick	Dosse Diaraff	Dip Kor Ngom	5	Bassi	Sorghum
Fatick	Dosse Diaraff	Pierre Ngom	1	Dougoupe	Pearl millet
Fatick	Dosse Diaraff	Pierre Ngom	2	Sagna	Pearl millet
Fatick	Dosse Diaraff	Pierre Ngom	3	Bassi	Sorghum
Fatick	Dosse Diaraff	Pierre Ngom	4	Niebe	Niebe
Fatick	Dosse Diaraff	Pierre Ngom	5	Guerte	Groundnut
Fatick	Dosse Diaraff	Joseph Sene	1	Dougoupe	Pearl millet
Fatick	Dosse Diaraff	Joseph Sene	2	Guerte	Groundnut
Fatick	Dosse Diaraff	Joseph Sene	3	Bassi	Sorghum
Fatick	Dosse Diaraff	Martine Thiaw	1	Niebe	Niebe
Fatick	Dosse Diaraff	Martine Thiaw	2	Bissap	Bissap
Fatick	Dosse Diaraff	Martine Thiaw	3	Guerte	Groundnut
Fatick	Dosse Diaraff	Adama Diouf	1	Dougoupe	Pearl millet
Fatick	Dosse Diaraff	Adama Diouf	2	Guerte	Groundnut
Fatick	Dosse Diaraff	Adama Diouf	3	Seupe	Niebe
Fatick	Dosse Diaraff	Adama Diouf	4	Bissap	Bissap
Fatick	Dosse Diaraff	Teningue Sarr	1	Guerte	Groundnut
Fatick	Dosse Diaraff	Teningue Sarr	2	Niebe	Niebe
Fatick	Boly Keur Mandaw	Birane Ndao	1	Thiepe	Rice
Fatick	Boly Keur Mandaw	Birane Ndao	2	Guerte	Groundnut
Fatick	Boly Keur Mandaw	Birane Ndao	3	Dougoupe	Pearl millet
Fatick	Boly Keur Mandaw	Birane Ndao	4	Mbokh	Maize
Fatick	Boly Keur Mandaw	Birane Ndao	5	Niebe	Niebe
Fatick	Boly Keur Mandaw	Omar Ndaw	1	Dougoupe	Pearl millet
Fatick	Boly Keur Mandaw	Omar Ndaw	2	Thiepe	Rice
Fatick	Boly Keur Mandaw	Omar Ndaw	3	Guerte	Groundnut
Fatick	Boly Keur Mandaw	Omar Ndaw	4	Mbokh	Maize
Fatick	Boly Keur Mandaw	Omar Ndaw	5	Niebe	Niebe
Fatick	Boly Keur Mandaw	Ramatoulaye Diouf	1	Dougoupe	Pearl millet
Fatick	Boly Keur Mandaw	Ramatoulaye Diouf	2	Guerte	Groundnut
Fatick	Boly Keur Mandaw	Ramatoulaye Diouf	3	Mbokh	Maize
Fatick	Boly Keur Mandaw	Ramatoulaye Diouf	4	Thiepe	Rice
Fatick	Boly Keur Mandaw	Ramatoulaye Diouf	5	Niebe	Niebe
Fatick	Boly Keur Mandaw	Ramatoulaye Diouf	6	Bissap	Bissap
Fatick	Boly Keur Mandaw	Ibou Ndaw	1	Dougoupe	Pearl millet
Fatick	Boly Keur Mandaw	Ibou Ndaw	2	Mbokh	Maize
Fatick	Boly Keur Mandaw	Ibou Ndaw	3	Guerte	Groundnut
Fatick	Boly Keur Mandaw	Ibou Ndaw	4	Bassi	Sorghum
Fatick	Boly Keur Mandaw	Ibou Ndaw	5	Niebe	Niebe
Fatick	Boly Keur Mandaw	Ibou Ndaw	6	Thiepe	Rice
Fatick	Boly Keur Mandaw	Yande Diba	1	Guerte	Groundnut
Fatick	Boly Keur Mandaw	Yande Diba	2	Niebe	Niebe
Fatick	Boly Keur Mandaw	Yande Diba	3	Thiepe	Rice
Fatick	Boly Keur Mandaw	Mamadou Sankare	1	Guerte	Groundnut
Fatick	Boly Keur Mandaw	Mamadou Sankare	2	Souna	Pearl millet
Fatick	Boly Keur Mandaw	Mamadou Sankare	3	Mbokh	Maize
Fatick	Boly Keur Mandaw	Mamadou Sankare	4	Thiepe	Rice
Fatick	Boly Keur Mandaw	Mamadou Sankare	5	Niebe	Niebe
Fatick	Boly Keur Mandaw	Fatou Ly	1	Guerte	Groundnut
Fatick	Boly Keur Mandaw	Fatou Ly	2	Niebe	Niebe
Fatick	Boly Keur Mandaw	Moussa Sankare	1	Guerte	Groundnut
Fatick	Boly Keur Mandaw	Moussa Sankare	2	Souna	Pearl millet
Fatick	Boly Keur Mandaw	Moussa Sankare	3	Mbokh	Maize
Fatick	Boly Keur Mandaw	Moussa Sankare	4	Thiepe	Rice
Fatick	Boly Keur Mandaw	Moussa Sankare	5	Niebe	Niebe
Fatick	Boly Keur Mandaw	Fatou Ndaw	1	Guerte	Groundnut
Fatick	Boly Keur Mandaw	Fatou Ndaw	2	Thiepe	Rice
Fatick	Boly Keur Mandaw	Fatou Ndaw	3	Mbokh	Maize
Fatick	Boly Keur Mandaw	Fatou Ndaw	4	Niebe	Niebe
Fatick	Boly Keur Mandaw	Mouhamed Moussa Ndao	1	Guerte	Groundnut
Fatick	Boly Keur Mandaw	Mouhamed Moussa Ndao	2	Souna	Pearl millet
Fatick	Boly Keur Mandaw	Mouhamed Moussa Ndao	3	Mbokh	Maize
Fatick	Boly Keur Mandaw	Mouhamed Moussa Ndao	4	Thiepe	Rice
Fatick	Boly Keur Mandaw	Mouhamed Moussa Ndao	5	Niebe	Niebe
Fatick	Tewrou	Moussa Gueye	1	Dougoupe	Pearl millet
Fatick	Tewrou	Moussa Gueye	2	Guerte	Groundnut
Fatick	Tewrou	Moussa Gueye	3	Niebe	Niebe
Fatick	Tewrou	Moussa Gueye	4	Mbokh	Maize
Fatick	Tewrou	Abdou Gueye	1	Dougoupe	Pearl millet
Fatick	Tewrou	Abdou Gueye	2	Guerte	Groundnut
Fatick	Tewrou	Abdou Gueye	3	Niebe	Niebe
Fatick	Tewrou	Abdou Gueye	4	Khaal	Watermelon
Fatick	Tewrou	Abdou Gueye	5	Mbokh	Maize
Fatick	Tewrou	Ndaye Ndour	1	Dougoupe	Pearl millet
Fatick	Tewrou	Ndaye Ndour	2	Guerte	Groundnut
Fatick	Tewrou	Ndaye Ndour	3	Niebe	Niebe
Fatick	Tewrou	Aliou Diouf	1	Guerte	Groundnut
Fatick	Tewrou	Aliou Diouf	2	Dougoupe	Pearl millet
Fatick	Tewrou	Aliou Diouf	3	Mbokh	Maize
Fatick	Tewrou	Aliou Diouf	4	Niebe	Niebe
Fatick	Tewrou	Madicke Seye	1	Dougoupe	Pearl millet
Fatick	Tewrou	Madicke Seye	2	Guerte	Groundnut
Fatick	Tewrou	Madicke Seye	3	Khaal	Watermelon
Fatick	Tewrou	Madicke Seye	4	Niebe	Niebe
Fatick	Tewrou	Madicke Seye	5	Mbokh	Maize
Fatick	Tewrou	Soudou Faye	1	Dougoupe	Pearl millet
Fatick	Tewrou	Soudou Faye	2	Guerte	Groundnut
Fatick	Tewrou	Soudou Faye	3	Niebe	Niebe
Fatick	Tewrou	Soudou Faye	4	Bissap	Bissap
Fatick	Tewrou	Mbene Ndour	1	Guerte	Groundnut
Fatick	Tewrou	Mbene Ndour	2	Niebe	Niebe
Fatick	Tewrou	Daouda Sow	1	Dougoupe	Pearl millet
Fatick	Tewrou	Daouda Sow	2	Guerte	Groundnut
Fatick	Tewrou	Daouda Sow	3	Niebe	Niebe
Fatick	Tewrou	Daouda Sow	4	Bissap	Bissap
Fatick	Tewrou	Omar Ba	1	Dougoupe	Pearl millet
Fatick	Tewrou	Omar Ba	2	Guerte	Groundnut
Fatick	Tewrou	Omar Ba	3	Niebe	Niebe
Fatick	Tewrou	Omar Ba	4	Mbokh	Maize
Fatick	Soumbel Keur Latyr	Mame Birame Badiane	1	Guerte	Groundnut
Fatick	Soumbel Keur Latyr	Mame Birame Badiane	2	Dougoupe	Pearl millet
Fatick	Soumbel Keur Latyr	Mame Birame Badiane	3	Niebe	Niebe
Fatick	Soumbel Keur Latyr	Mame Birame Badiane	4	Khaal	Watermelon
Fatick	Soumbel Keur Latyr	Mame Birame Badiane	5	Bassi	Sorghum
Fatick	Soumbel Keur Latyr	Khady Sene	1	Guerte	Groundnut
Fatick	Soumbel Keur Latyr	Khady Sene	2	Niebe	Niebe
Fatick	Soumbel Keur Latyr	Khady Sene	3	Bissap	Bissap
Fatick	Soumbel Keur Latyr	Samba Badiane	1	Dougoupe	Pearl millet
Fatick	Soumbel Keur Latyr	Samba Badiane	2	Guerte	Groundnut
Fatick	Soumbel Keur Latyr	Samba Badiane	3	Niebe	Niebe
Fatick	Soumbel Keur Latyr	Ousmane Sow	1	Dougoupe	Pearl millet
Fatick	Soumbel Keur Latyr	Ousmane Sow	2	Guerte	Groundnut
Fatick	Soumbel Keur Latyr	Ousmane Sow	3	Bissap	Bissap
Fatick	Soumbel Keur Latyr	Ousmane Sow	4	Mbokh	Maize
Fatick	Soumbel Keur Latyr	Ousmane Sow	5	Niebe	Niebe
Fatick	Soumbel Keur Latyr	Modou Sokhna Ndiaye	1	Dougoupe	Pearl millet
Fatick	Soumbel Keur Latyr	Modou Sokhna Ndiaye	2	Guerte	Groundnut
Fatick	Soumbel Keur Latyr	Modou Sokhna Ndiaye	3	Niebe	Niebe
Fatick	Soumbel Keur Latyr	Ngilane Diouf	1	Guerte	Groundnut
Fatick	Soumbel Keur Latyr	Ngilane Diouf	2	Bissap	Bissap
Fatick	Soumbel Keur Latyr	Ngilane Diouf	3	Niebe	Niebe
Fatick	Soumbel Keur Latyr	Ngilane Diouf	4	Dougoupe	Pearl millet
Fatick	Soumbel Keur Latyr	Adama Ndour	1	Dougoupe	Pearl millet
Fatick	Soumbel Keur Latyr	Adama Ndour	2	Guerte	Groundnut
Fatick	Soumbel Keur Latyr	Adama Ndour	3	Niebe	Niebe
Fatick	Soumbel Keur Latyr	Amat Dang	1	Dougoupe	Pearl millet
Fatick	Soumbel Keur Latyr	Amat Dang	2	Guerte	Groundnut
Fatick	Soumbel Keur Latyr	Amat Dang	3	Niebe	Niebe
Fatick	Soumbel Keur Latyr	Amat Dang	4	Mbokh	Maize
Fatick	Soumbel Keur Latyr	Amat Dang	5	Khaal	Watermelon
Fatick	Soumbel Keur Latyr	Astou Sene	1	Guerte	Groundnut
Fatick	Soumbel Keur Latyr	Astou Sene	2	Niebe	Niebe
Fatick	Soumbel Keur Latyr	Astou Sene	3	Bissap	Bissap
Sedhiou	Taiba Djassor	Aminata Cisse	1	Guerte	Groundnut
Sedhiou	Taiba Djassor	Aminata Cisse	2	Niebe	Niebe
Sedhiou	Taiba Djassor	Bombe Diagne	1	Guerte	Groundnut
Sedhiou	Taiba Djassor	Bombe Diagne	2	Niebe	Niebe
Sedhiou	Taiba Djassor	Amy Gaye	1	Guerte	Groundnut
Sedhiou	Taiba Djassor	Amy Gaye	2	Niebe	Niebe
Sedhiou	Taiba Djassor	Amadou Cisse	1	Guerte	Groundnut
Sedhiou	Taiba Djassor	Amadou Cisse	2	Mbokh	Maize
Sedhiou	Taiba Djassor	Amadou Cisse	3	Thiepe	Rice
Sedhiou	Taiba Djassor	Amadou Cisse	4	Niebe	Niebe
Sedhiou	Taiba Djassor	Aissatou Cisse	1	Guerte	Groundnut
Sedhiou	Taiba Djassor	Aissatou Cisse	2	Niebe	Niebe
Sedhiou	Taiba Djassor	Mor Cisse	1	Guerte	Groundnut
Sedhiou	Taiba Djassor	Mor Cisse	2	Mbokh	Maize
Sedhiou	Taiba Djassor	Mor Cisse	3	Dougoupe	Pearl millet
Sedhiou	Taiba Djassor	Mor Cisse	4	Niebe	Niebe
Sedhiou	Taiba Djassor	Fatou Seck	1	Guerte	Groundnut
Sedhiou	Taiba Djassor	Fatou Seck	2	Niebe	Niebe
Sedhiou	Taiba Djassor	Fatou Seck	3	Dougoupe	Pearl millet
Sedhiou	Taiba Djassor	Amy Cisse	1	Guerte	Groundnut
Sedhiou	Taiba Djassor	Amy Cisse	2	Niebe	Niebe
Sedhiou	Taiba Djassor	Babacar Diallo	1	Guerte	Groundnut
Sedhiou	Taiba Djassor	Babacar Diallo	2	Dougoupe	Pearl millet
Sedhiou	Taiba Djassor	Babacar Diallo	3	Mbokh	Maize
Sedhiou	Taiba Djassor	Babacar Diallo	4	Niebe	Niebe
Sedhiou	Keur Sette	El Hadj Mbaye	1	Guerte	Groundnut
Sedhiou	Keur Sette	El Hadj Mbaye	2	Dougoupe	Pearl millet
Sedhiou	Keur Sette	El Hadj Mbaye	3	Niebe	Niebe
Sedhiou	Keur Sette	El Hadj Drame	1	Dougoupe	Pearl millet
Sedhiou	Keur Sette	El Hadj Drame	2	Guerte	Groundnut
Sedhiou	Keur Sette	El Hadj Drame	3	Mbokh	Maize
Sedhiou	Keur Sette	El Hadj Drame	4	Niebe	Niebe
Sedhiou	Keur Sette	Fatou Cisse	1	Guerte	Groundnut
Sedhiou	Keur Sette	Fatou Cisse	2	Niebe	Niebe
Sedhiou	Keur Sette	Alimatou Cisse	1	Guerte	Groundnut
Sedhiou	Keur Sette	Alimatou Cisse	2	Dougoupe	Pearl millet
Sedhiou	Keur Sette	Alimatou Cisse	3	Mbokh	Maize
Sedhiou	Keur Sette	Alimatou Cisse	4	Niebe	Niebe
Sedhiou	Keur Sette	El Hadj Cisse	1	Guerte	Groundnut
Sedhiou	Keur Sette	El Hadj Cisse	2	Dougoupe	Pearl millet
Sedhiou	Keur Sette	El Hadj Cisse	3	Mbokh	Maize
Sedhiou	Keur Sette	El Hadj Cisse	4	Niebe	Niebe
Sedhiou	Keur Sette	Ndaye Mbaye	1	Guerte	Groundnut
Sedhiou	Keur Sette	Ndaye Mbaye	2	Niebe	Niebe
Sedhiou	Keur Sette	Fatou 2 Cisse	1	Guerte	Groundnut
Sedhiou	Keur Sette	Fatou 2 Cisse	2	Dougoupe	Pearl millet
Sedhiou	Keur Sette	Fatou 2 Cisse	3	Niebe	Niebe
Sedhiou	Keur Sette	Sette Drame	1	Mbokh	Maize
Sedhiou	Keur Sette	Sette Drame	2	Guerte	Groundnut
Sedhiou	Keur Sette	Sette Drame	3	Dougoupe	Pearl millet
Sedhiou	Keur Sette	Sette Drame	4	Niebe	Niebe
Sedhiou	Keur Sette	Cheikh Tidiane Drame	1	Guerte	Groundnut
Sedhiou	Keur Sette	Cheikh Tidiane Drame	2	Dougoupe	Pearl millet
Sedhiou	Keur Sette	Cheikh Tidiane Drame	3	Mbokh	Maize
Sedhiou	Keur Sette	Cheikh Tidiane Drame	4	Thiepe	Rice
Sedhiou	Keur Sette	Cheikh Tidiane Drame	5	Niebe	Niebe
Sedhiou	Keur Sette	Adjara Drame	1	Guerte	Groundnut
Sedhiou	Keur Sette	Adjara Drame	2	Dougoupe	Pearl millet
Sedhiou	Keur Sette	Adjara Drame	3	Niebe	Niebe
Sedhiou	Keur Sette	Fatou Drame	1	Guerte	Groundnut
Sedhiou	Keur Sette	Fatou Drame	2	Niebe	Niebe
Sedhiou	Thioyene	Amy Ndiaye	1	Dougoupe	Pearl millet
Sedhiou	Thioyene	Amy Ndiaye	2	Guerte	Groundnut
Sedhiou	Thioyene	Amy Ndiaye	3	Mbokh	Maize
Sedhiou	Thioyene	Amy Ndiaye	4	Bene	Sesame
Sedhiou	Thioyene	Amy Ndiaye	5	Niebe	Niebe
Sedhiou	Thioyene	Khodia Thioye	1	Guerte	Groundnut
Sedhiou	Thioyene	Khodia Thioye	2	Dougoupe	Pearl millet
Sedhiou	Thioyene	Khodia Thioye	3	Niebe	Niebe
Sedhiou	Thioyene	Yacine Thioye	1	Guerte	Groundnut
Sedhiou	Thioyene	Yacine Thioye	2	Dougoupe	Pearl millet
Sedhiou	Thioyene	Yacine Thioye	3	Mbokh	Maize
Sedhiou	Thioyene	Yacine Thioye	4	Niebe	Niebe
Sedhiou	Thioyene	Babacar Ndao	1	Guerte	Groundnut
Sedhiou	Thioyene	Babacar Ndao	2	Dougoupe	Pearl millet
Sedhiou	Thioyene	Babacar Ndao	3	Mbokh	Maize
Sedhiou	Thioyene	Babacar Ndao	4	Thiepe	Rice
Sedhiou	Thioyene	Babacar Ndao	5	Niebe	Niebe
Sedhiou	Thioyene	Babacar Ndao	6	Bene	Sesame
Sedhiou	Thioyene	Fatou Thioye	1	Guerte	Groundnut
Sedhiou	Thioyene	Fatou Thioye	2	Niebe	Niebe
Sedhiou	Thioyene	Sokhna Fall	1	Guerte	Groundnut
Sedhiou	Thioyene	Sokhna Fall	2	Niebe	Niebe
Sedhiou	Thioyene	Cheikh Omar Thioye	1	Mbokh	Maize
Sedhiou	Thioyene	Cheikh Omar Thioye	2	Guerte	Groundnut
Sedhiou	Thioyene	Cheikh Omar Thioye	3	Souna	Pearl millet
Sedhiou	Thioyene	Cheikh Omar Thioye	4	Niebe	Niebe
Sedhiou	Thioyene	Aliou Ndiaye	1	Dougoupe	Pearl millet
Sedhiou	Thioyene	Aliou Ndiaye	2	Mbokh	Maize
Sedhiou	Thioyene	Aliou Ndiaye	3	Guerte	Groundnut
Sedhiou	Thioyene	Aliou Ndiaye	4	Niebe	Niebe
Sedhiou	Thioyene	Aliou Ndiaye	5	Bene	Sesame
Sedhiou	Thioyene	Cherif Abdoulaye Cisse	1	Dougoupe	Pearl millet
Sedhiou	Thioyene	Cherif Abdoulaye Cisse	2	Guerte	Groundnut
Sedhiou	Thioyene	Cherif Abdoulaye Cisse	3	Bene	Sesame
Sedhiou	Thioyene	Cherif Abdoulaye Cisse	4	Mbokh	Maize
Sedhiou	Thioyene	Cherif Abdoulaye Cisse	5	Niebe	Niebe
Sedhiou	Thioyene	Ali Mbengue	1	Guerte	Groundnut
Sedhiou	Thioyene	Ali Mbengue	2	Dougoupe	Pearl millet
Sedhiou	Thioyene	Ali Mbengue	3	Mbokh	Maize
Sedhiou	Thioyene	Ali Mbengue	4	Bene	Sesame
Sedhiou	Thioyene	Ali Mbengue	5	Niebe	Niebe
Sedhiou	Thioyene	Ali Mbengue	6	Bassi	Sorghum
Sedhiou	Thioyene	Modou Cisse	1	Dougoupe	Pearl millet
Sedhiou	Thioyene	Modou Cisse	2	Guerte	Groundnut
Sedhiou	Thioyene	Modou Cisse	3	Mbokh	Maize
Sedhiou	Thioyene	Modou Cisse	4	Niebe	Niebe
Sedhiou	Kindakane	Cherif Diatta	1	Tiyo	Groundnut
Sedhiou	Kindakane	Cherif Diatta	2	Nio	Pearl millet
Sedhiou	Kindakane	Cherif Diatta	3	Toubanio	Maize
Sedhiou	Kindakane	Cherif Diatta	4	Niambo	Cassava
Sedhiou	Kindakane	Cherif Diatta	5	Beno	Sesame
Sedhiou	Kindakane	Cherif Diatta	6	Sosso	Niebe
Sedhiou	Kindakane	Bourama Diatta	1	Tiyo	Groundnut
Sedhiou	Kindakane	Bourama Diatta	2	Nio	Pearl millet
Sedhiou	Kindakane	Bourama Diatta	3	Toubanio	Maize
Sedhiou	Kindakane	Bourama Diatta	4	Sosso	Niebe
Sedhiou	Kindakane	Bourama Diatta	5	Niambo	Cassava
Sedhiou	Kindakane	Bourama Diatta	6	Beno	Sesame
Sedhiou	Kindakane	Moro Sane	1	Tiyo	Groundnut
Sedhiou	Kindakane	Moro Sane	2	Nio	Pearl millet
Sedhiou	Kindakane	Moro Sane	3	Toubanio	Maize
Sedhiou	Kindakane	Moro Sane	4	Sosso	Niebe
Sedhiou	Kindakane	Abdoulaye Diatta	1	Tiyo	Groundnut
Sedhiou	Kindakane	Abdoulaye Diatta	2	Nio	Pearl millet
Sedhiou	Kindakane	Abdoulaye Diatta	3	Niambo	Cassava
Sedhiou	Kindakane	Abdoulaye Diatta	4	Sosso	Niebe
Sedhiou	Kindakane	Abdoulaye Diatta	5	Toubanio	Maize
Sedhiou	Kindakane	Fanta Djokou	1	Oumari	Rice
Sedhiou	Kindakane	Fanta Djokou	2	Ouliik	Groundnut
Sedhiou	Kindakane	Fanta Djokou	3	Toubanio	Maize
Sedhiou	Kindakane	Fanta Djokou	4	Elafang	Cassava
Sedhiou	Kindakane	Fanta Djokou	5	Oufithion	Niebe
Sedhiou	Kindakane	Fanta Djokou	6	Idaye	Chili
Sedhiou	Kindakane	Djouma Kao	1	Tieuwo	Groundnut
Sedhiou	Kindakane	Djouma Kao	2	Toubanio	Maize
Sedhiou	Kindakane	Djouma Kao	3	Niambo	Cassava
Sedhiou	Kindakane	Djouma Kao	4	Beno	Sesame
Sedhiou	Kindakane	Djouma Kao	5	Oufithion	Niebe
Sedhiou	Kindakane	Mariama Djokou	1	Sosso	Niebe
Sedhiou	Kindakane	Mariama Djokou	2	Tieuwo	Groundnut
Sedhiou	Kindakane	Mariama Djokou	3	Malo	Rice
Sedhiou	Kindakane	Mariama Djokou	4	Patate	Sweet potato
Sedhiou	Kindakane	Fanta Gassama	1	Sosso	Niebe
Sedhiou	Kindakane	Fanta Gassama	2	Nio	Pearl millet
Sedhiou	Kindakane	Fanta Gassama	3	Tieuwo	Groundnut
Sedhiou	Kindakane	Fanta Gassama	4	Toubanio	Maize
Sedhiou	Kindakane	Fanta Gassama	5	Malo	Rice
Sedhiou	Kindakane	Salif Biaye	1	Tieuwo	Groundnut
Sedhiou	Kindakane	Salif Biaye	2	Nio	Pearl millet
Sedhiou	Kindakane	Salif Biaye	3	Malo	Rice
Sedhiou	Kindakane	Salif Biaye	4	Sosso	Niebe
Sedhiou	Kindakane	Salif Biaye	5	Toubanio	Maize
Sedhiou	Kindakane	Mamadou Korea	1	Khoulique	Groundnut
Sedhiou	Kindakane	Mamadou Korea	2	Oufichong	Niebe
Sedhiou	Kindakane	Mamadou Korea	3	Tobania	Maize
Sedhiou	Kindakane	Mamadou Korea	4	Boumadji	Pearl millet
Sedhiou	Kindakane	Mamadou Korea	5	Elafang	Cassava
Sedhiou	Kindakane	Mamadou Korea	6	Batatang	Sweet potato
Sedhiou	Kindakane	Mamadou Korea	7	Beno	Sesame
Sedhiou	Kindakane	Babacar Faty	1	Khoulique	Groundnut
Sedhiou	Kindakane	Babacar Faty	2	Toubania	Maize
Sedhiou	Kindakane	Babacar Faty	3	Boumadj	Pearl millet
Sedhiou	Kindakane	Babacar Faty	4	Oufichong	Niebe
Sedhiou	Kindakane	Babacar Faty	5	Elafang	Cassava
Sedhiou	Kindakane	Babacar Faty	6	Batatang	Sweet potato
Sedhiou	Kindakane	Babacar Faty	7	Beno	Sesame
Sedhiou	Kindakane	Babacar Faty	8	Edoyi	Chili
Sedhiou	Mangakounda	Ma�mouna Dieme	1	Mano	Rice
Sedhiou	Mangakounda	Ma�mouna Dieme	2	Sosso	Niebe
Sedhiou	Mangakounda	Bintou Badjo	1	Sosso	Niebe
Sedhiou	Mangakounda	Bintou Badjo	2	Toubanio	Maize
Sedhiou	Mangakounda	Bintou Badjo	3	Nio	Pearl millet
Sedhiou	Mangakounda	Bintou Badjo	4	Mano	Rice
Sedhiou	Mangakounda	Bintou Badjo	5	Beno	Sesame
Sedhiou	Mangakounda	Boubacar Diedhiou	1	Mano	Rice
Sedhiou	Mangakounda	Boubacar Diedhiou	2	Sosso	Niebe
Sedhiou	Mangakounda	Boubacar Diedhiou	1	Saro	Watermelon
Sedhiou	Mangakounda	Boubacar Diedhiou	2	Toubanio	Maize
Sedhiou	Mangakounda	Boubacar Diedhiou	3	Tieuwo	Groundnut
Sedhiou	Mangakounda	Bourama Danfa	1	Nio	Pearl millet
Sedhiou	Mangakounda	Bourama Danfa	2	Sosso	Niebe
Sedhiou	Mangakounda	Bourama Danfa	3	Mano	Rice
Sedhiou	Mangakounda	Bourama Danfa	4	Tieuwo	Groundnut
Sedhiou	Mangakounda	Sadio Drame	1	Beno	Sesame
Sedhiou	Mangakounda	Sadio Drame	2	Sosso	Niebe
Sedhiou	Mangakounda	Sadio Drame	3	Patate	Sweet potato
Sedhiou	Mangakounda	Sadio Drame	4	Nio	Pearl millet
Sedhiou	Mangakounda	Sadio Drame	5	Malo	Rice
Sedhiou	Mangakounda	Seckou Danfa	1	Sosso	Niebe
Sedhiou	Mangakounda	Seckou Danfa	2	Saro	Watermelon
Sedhiou	Mangakounda	Seckou Danfa	3	Nio	Pearl millet
Sedhiou	Mangakounda	Seckou Danfa	4	Beno	Sesame
Sedhiou	Mangakounda	Ousmane Sane	1	Sosso	Niebe
Sedhiou	Mangakounda	Ousmane Sane	2	Saro	Watermelon
Sedhiou	Mangakounda	Ousmane Sane	3	Nio	Pearl millet
Sedhiou	Mangakounda	Abdou Danfa	1	Toubanio	Maize
Sedhiou	Mangakounda	Abdou Danfa	2	Sosso	Niebe
Sedhiou	Mangakounda	Abdou Danfa	3	Nio	Pearl millet
Sedhiou	Mangakounda	Yancoba Danfa	1	Tieuwo	Groundnut
Sedhiou	Mangakounda	Yancoba Danfa	2	Nio	Pearl millet
Sedhiou	Mangakounda	Yancoba Danfa	3	Beno	Sesame
Sedhiou	Mangakounda	Yancoba Danfa	4	Sosso	Niebe
Sedhiou	Mangakounda	Mamadou Bacary Biaye	1	Mano	Rice
Sedhiou	Mangakounda	Mamadou Bacary Biaye	2	Nio	Pearl millet
Sedhiou	Mangakounda	Mamadou Bacary Biaye	3	Sosso	Niebe
Sedhiou	Mangakounda	Mamadou Bacary Biaye	4	Beno	Sesame
Sedhiou	Mangakounda	Mamadou Bacary Biaye	5	Tieuwo	Groundnut
Kedougou	Kondokhou	Mansa Mady Danfakha	1	Pigo	Groundnut
Kedougou	Kondokhou	Mansa Mady Danfakha	2	Coutonde	Cotton
Kedougou	Kondokhou	Mansa Mady Danfakha	3	Sanio	Pearl millet
Kedougou	Kondokhou	Mansa Mady Danfakha	4	Kaba	Maize
Kedougou	Kondokhou	Mansa Mady Danfakha	5	Sosso	Niebe
Kedougou	Kondokhou	Mansa Mady Danfakha	6		Rice
Kedougou	Kondokhou	Mansa Mady Danfakha	7	Makebe	Sorghum
Kedougou	Kondokhou	Mansa Mady Danfakha	8		Bissap
Kedougou	Kondokhou	Kambon Danfakha	1	Makebe	Sorghum
Kedougou	Kondokhou	Kambon Danfakha	2	Pigo	Groundnut
Kedougou	Kondokhou	Kambon Danfakha	3	Sosso	Niebe
Kedougou	Kondokhou	Kambon Danfakha	4	Coutonde	Cotton
Kedougou	Kondokhou	Kambon Danfakha	5	Kaba	Maize
Kedougou	Kondokhou	Kambon Danfakha	6	Sanio	Pearl millet
Kedougou	Kondokhou	Soriba Mady Danfakha	1	Makebe	Sorghum
Kedougou	Kondokhou	Soriba Mady Danfakha	2	Tigo	Groundnut
Kedougou	Kondokhou	Soriba Mady Danfakha	3	Kaba	Maize
Kedougou	Kondokhou	Soriba Mady Danfakha	4	Sosso	Niebe
Kedougou	Kondokhou	Soriba Mady Danfakha	5	Malole	Rice
Kedougou	Kondokhou	Soriba Mady Danfakha	6		Fonio
Kedougou	Kondokhou	Soriba Mady Danfakha	7		Pea
Kedougou	Kondokhou	Soriba Mady Danfakha	8	Coutonde	Cotton
Kedougou	Kondokhou	Soriba Mady Danfakha	9	Dir	Bissap
Kedougou	Kondokhou	Soriba Mady Danfakha	10		Okra
Kedougou	Kondokhou	Soriba Mady Danfakha	11	Diakhoto	Eggplant
Kedougou	Kondokhou	Tamba Danfakha	1	Tigo	Groundnut
Kedougou	Kondokhou	Tamba Danfakha	2	Sanio	Pearl millet
Kedougou	Kondokhou	Tamba Danfakha	3	Kaba	Maize
Kedougou	Kondokhou	Tamba Danfakha	4	Malole	Rice
Kedougou	Kondokhou	Tamba Danfakha	5	Sosso	Niebe
Kedougou	Kondokhou	Tamba Danfakha	6	Makebe	Sorghum
Kedougou	Kondokhou	Tamba Danfakha	7	Diakhoto	Eggplant
Kedougou	Kondokhou	Tamba Danfakha	8	Dir	Bissap
Kedougou	Kondokhou	Tamba Danfakha	9	Bantara	Cassava
Kedougou	Kondokhou	Tamba Danfakha	10	Coutonde	Cotton
Kedougou	Kondokhou	Coumba Danfakha	1	Tigo	Groundnut
Kedougou	Kondokhou	Coumba Danfakha	2	Sanio	Pearl millet
Kedougou	Kondokhou	Coumba Danfakha	3	Foundedo	Fonio
Kedougou	Kondokhou	Coumba Danfakha	4	Diakhoto	Eggplant
Kedougou	Kondokhou	Coumba Danfakha	5		Pumpkin
Kedougou	Kondokhou	Coumba Danfakha	6	Dir	Bissap
Kedougou	Kondokhou	Coumba Danfakha	7	Malole	Rice
Kedougou	Kondokhou	Coumba Danfakha	8	Kandja	Okra
Kedougou	Kondokhou	Coumba Danfakha	9	Coutonde	Cotton
Kedougou	Kondokhou	Fily Danfakha	1	Sanio	Pearl millet
Kedougou	Kondokhou	Fily Danfakha	2	Sosso	Niebe
Kedougou	Kondokhou	Fily Danfakha	3	Tigo	Groundnut
Kedougou	Kondokhou	Fily Danfakha	4	Malole	Rice
Kedougou	Kondokhou	Fily Danfakha	5	Diakhoto	Eggplant
Kedougou	Kondokhou	Fily Danfakha	6	Kandja	Okra
Kedougou	Kondokhou	Fily Danfakha	7	Foundedo	Fonio
Kedougou	Kondokhou	Fily Danfakha	8	Coutonde	Cotton
Kedougou	Kondokhou	Fily Danfakha	9	Nio	Sorghum
Kedougou	Kondokhou	Samoura Sadio	1	Sanio	Pearl millet
Kedougou	Kondokhou	Samoura Sadio	2	Tigo	Groundnut
Kedougou	Kondokhou	Samoura Sadio	3	Malole	Rice
Kedougou	Kondokhou	Samoura Sadio	4	Foundedo	Fonio
Kedougou	Kondokhou	Samoura Sadio	5	Kaba	Maize
Kedougou	Kondokhou	Samoura Sadio	6	Nio	Sorghum
Kedougou	Kondokhou	Samoura Sadio	7	Kandja	Okra
Kedougou	Kondokhou	Samoura Sadio	8	Dir	Bissap
Kedougou	Kondokhou	Samoura Sadio	9	Coutonde	Cotton
Kedougou	Missirah Sirimana	Dioncounda Kouyate	1	Tigo	Groundnut
Kedougou	Missirah Sirimana	Dioncounda Kouyate	2	Malole	Rice
Kedougou	Missirah Sirimana	Dioncounda Kouyate	3	Sosso	Niebe
Kedougou	Missirah Sirimana	Dioncounda Kouyate	4	Kaba	Maize
Kedougou	Missirah Sirimana	Dioncounda Kouyate	5	Kandja	Okra
Kedougou	Missirah Sirimana	Dioncounda Kouyate	6	Dir	Bissap
Kedougou	Missirah Sirimana	Dioncounda Kouyate	7	Diakhoto	Eggplant
Kedougou	Missirah Sirimana	Dioncounda Kouyate	8		Tomato
Kedougou	Missirah Sirimana	Dioncounda Kouyate	9	Nadjo	Pumpkin
Kedougou	Missirah Sirimana	Alamouta Dansokho	1	Tigo	Groundnut
Kedougou	Missirah Sirimana	Alamouta Dansokho	2	Kabo	Maize
Kedougou	Missirah Sirimana	Alamouta Dansokho	3	Malole	Rice
Kedougou	Missirah Sirimana	Alamouta Dansokho	4	Nio	Sorghum
Kedougou	Missirah Sirimana	Alamouta Dansokho	5	Sosso	Niebe
Kedougou	Missirah Sirimana	Alamouta Dansokho	6	Kandja	Okra
Kedougou	Missirah Sirimana	Awa Cissokho	1	Kabo	Maize
Kedougou	Missirah Sirimana	Awa Cissokho	2	Sosso	Niebe
Kedougou	Missirah Sirimana	Awa Cissokho	3	Nio	Sorghum
Kedougou	Missirah Sirimana	Awa Cissokho	4	Tigo	Groundnut
Kedougou	Missirah Sirimana	Awa Cissokho	5	Malole	Rice
Kedougou	Missirah Sirimana	Awa Cissokho	6	Kandja	Okra
Kedougou	Missirah Sirimana	Awa Cissokho	7	Bissap	Bissap
Kedougou	Missirah Sirimana	Awa Cissokho	8	Bantara	Cassava
Kedougou	Missirah Sirimana	Awa Cissokho	9	Nadjo	Pumpkin
Kedougou	Barafoute	Hawka Camara	1	Nio	Sorghum
Kedougou	Barafoute	Hawka Camara	2	Tigo	Groundnut
Kedougou	Barafoute	Hawka Camara	3	Kabo	Maize
Kedougou	Barafoute	Hawka Camara	4	Sosso	Niebe
Kedougou	Barafoute	Hawka Camara	5	Kandja	Okra
Kedougou	Barafoute	Hawka Camara	6	Bissap	Bissap
Kedougou	Barafoute	Hawka Camara	7	Foundedo	Fonio
Kedougou	Barafoute	Bara Sadiakhou	1	Bambarari	Sorghum
Kedougou	Barafoute	Bara Sadiakhou	2	Magni	Niebe
Kedougou	Barafoute	Bara Sadiakhou	3	Sesame	Sesame
Kedougou	Barafoute	Bara Sadiakhou	4	Maticka	Groundnut
Kedougou	Barafoute	Bara Sadiakhou	5	Calebasse	Calebasse
Kedougou	Barafoute	Bara Sadiakhou	6	Conterele	Cotton
Kedougou	Barafoute	Bara Sadiakhou	7	Bantara	Cassava
Kedougou	Barafoute	Bara Sadiakhou	8	Binda bincum	Pearl millet
Kedougou	Barafoute	Bara Sadiakhou	9	Foundene	Fonio
Kedougou	Barafoute	Bara Sadiakhou	10	Kandjio	Okra
Kedougou	Barafoute	Bara Sadiakhou	11	Ma�s	Maize
Kedougou	Baraboye	Pape Kecouta Camara	1	Cotondo	Cotton
Kedougou	Baraboye	Pape Kecouta Camara	2	Mako	Maize
Kedougou	Baraboye	Pape Kecouta Camara	3	Nio	Sorghum
Kedougou	Baraboye	Pape Kecouta Camara	4	Tigo	Groundnut
Kedougou	Baraboye	Pape Kecouta Camara	5	Kandjo	Okra
Kedougou	Baraboye	Pape Kecouta Camara	6	Die	Pumpkin
Kedougou	Baraboye	Pape Kecouta Camara	7	Sosso	Niebe
Kedougou	Baraboye	Pape Kecouta Camara	8	Male	Rice
Kedougou	Banfarato	Boubacar Diallo	1	Gawri	Pearl millet
Kedougou	Banfarato	Boubacar Diallo	2	Kaba	Maize
Kedougou	Banfarato	Boubacar Diallo	3	Niebe	Niebe
Kedougou	Banfarato	Boubacar Diallo	4	Boudi	Pumpkin
Kedougou	Banfarato	Boubacar Diallo	5	Tiga	Groundnut
Kedougou	Banfarato	Boubacar Diallo	6	Maro	Rice
Kedougou	Banfarato	Boubacar Diallo	7	Hotolo	Cotton
Kedougou	Banfarato	Sakamissa Camara	1	Kaba	Maize
Kedougou	Banfarato	Sakamissa Camara	2	Tiga	Groundnut
Kedougou	Banfarato	Sakamissa Camara	3	Maro	Rice
Kedougou	Banfarato	Sakamissa Camara	4	Cotondo	Cotton
Kedougou	Banfarato	Sakamissa Camara	5	Boudi	Pumpkin
Kedougou	Banfarato	Sakamissa Camara	6	Niebe	Niebe
Kedougou	Banfarato	Sakamissa Camara	7	Bantara	Cassava
Kedougou	Banfarato	Sakamissa Camara	8	Folere	Onion
Kedougou	Banfarato	Sakamissa Camara	9	Kandja	Okra
Kedougou	Banfarato	Mariama Colon Diallo	1	Kaba	Maize
Kedougou	Banfarato	Mariama Colon Diallo	2	Tiga	Groundnut
Kedougou	Banfarato	Mariama Colon Diallo	3	Gawri	Pearl millet
Kedougou	Banfarato	Mariama Colon Diallo	4	Cotondo	Cotton
Kedougou	Banfarato	Mariama Colon Diallo	5	Niebe	Niebe
Kedougou	Banfarato	Mariama Colon Diallo	6	Bantara	Cassava
Kedougou	Banfarato	Mariama Colon Diallo	7	Diakhato	Eggplant
Kedougou	Banfarato	Mariama Colon Diallo	8	Folere	Onion
Kedougou	Banfarato	Fatoumata Binta Barry	1	Kaba	Maize
Kedougou	Banfarato	Fatoumata Binta Barry	2	Tiga	Groundnut
Kedougou	Banfarato	Fatoumata Binta Barry	3	Kandja	Okra
Kedougou	Banfarato	Fatoumata Binta Barry	4	Diakhato	Eggplant
Kedougou	Banfarato	Fatoumata Binta Barry	5	Fonie	Fonio
Kedougou	Banfarato	Fatoumata Binta Barry	6	Niebe	Niebe
Kedougou	Banfarato	Moustapha Diallo	1	Gawri	Pearl millet
Kedougou	Banfarato	Moustapha Diallo	2	Kaba	Maize
Kedougou	Banfarato	Moustapha Diallo	3	Maro	Rice
Kedougou	Banfarato	Moustapha Diallo	4	Tiga	Groundnut
Kedougou	Banfarato	Moustapha Diallo	5	Niebe	Niebe
Kedougou	Banfarato	Samba Camara	1	Kaba	Maize
Kedougou	Banfarato	Samba Camara	2	Gawri	Pearl millet
Kedougou	Banfarato	Samba Camara	3	Maro	Rice
Kedougou	Banfarato	Samba Camara	4	Cotondo	Cotton
Kedougou	Banfarato	Samba Camara	5	Tiga	Groundnut
Kedougou	Banfarato	Samba Camara	6	Bantara	Cassava
Kedougou	Banfarato	Samba Camara	7	Fonie	Fonio
Kedougou	Banfarato	Samba Camara	8	Niebe	Niebe
Saint-Louis	Touba Guene	Daour Guene	1	Guerte	Groundnut
Saint-Louis	Touba Guene	Daour Guene	2	Niebe	Niebe
Saint-Louis	Touba Guene	Daour Guene	3	Poulokh	Cassava
Saint-Louis	Touba Guene	Daour Guene	4	Bissap	Bissap
Saint-Louis	Touba Guene	Ousmane Guene	1	Guerte	Groundnut
Saint-Louis	Touba Guene	Ousmane Guene	2	Niebe	Niebe
Saint-Louis	Touba Guene	Ousmane Guene	3	Beref	Watermelon
Saint-Louis	Touba Guene	Khady Guene	1	Guerte	Groundnut
Saint-Louis	Touba Guene	Khady Guene	2	Seupe	Niebe
Saint-Louis	Touba Guene	Khady Guene	3	Bissap	Bissap
Saint-Louis	Touba Guene	Nogaye Sall	1	Seupe	Niebe
Saint-Louis	Touba Guene	Nogaye Sall	2	Guerte	Groundnut
Saint-Louis	Touba Guene	Nogaye Sall	3	Bissap	Bissap
Saint-Louis	Touba Guene	Nogaye Sall	4	Beref	Watermelon
Saint-Louis	Touba Guene	Aby Diop	1	Seupe	Niebe
Saint-Louis	Touba Guene	Aby Diop	2	Bissap	Bissap
Saint-Louis	Touba Guene	Aby Diop	3	Guerte	Groundnut
Saint-Louis	Touba Guene	Charles Mbaye	1	Guerte	Groundnut
Saint-Louis	Touba Guene	Charles Mbaye	2	Seupe	Niebe
Saint-Louis	Touba Guene	Charles Mbaye	3	Beref	Watermelon
Saint-Louis	Touba Guene	Charles Mbaye	4	Bissap	Bissap
Saint-Louis	Touba Guene	Binta Guene	1	Guerte	Groundnut
Saint-Louis	Touba Guene	Binta Guene	2	Seupe	Niebe
Saint-Louis	Touba Guene	Binta Guene	3	Bissap	Bissap
Saint-Louis	Touba Guene	Afy Ka	1	Guerte	Groundnut
Saint-Louis	Touba Guene	Afy Ka	2	Niebe	Niebe
Saint-Louis	Touba Guene	Afy Ka	3	Beref	Watermelon
Saint-Louis	Touba Guene	Djiby Diaw	1	Guerte	Groundnut
Saint-Louis	Touba Guene	Djiby Diaw	2	Seupe	Niebe
Saint-Louis	Touba Guene	Djiby Diaw	3	Bissap	Bissap
Saint-Louis	Touba Guene	Djiby Diaw	4	Soble	Onion
Saint-Louis	Touba Guene	Massar Diaw	1	Niebe	Niebe
Saint-Louis	Touba Guene	Massar Diaw	2	Guerte	Groundnut
Saint-Louis	Touba Guene	Madou Guene	1	Guerte	Groundnut
Saint-Louis	Touba Guene	Madou Guene	2	Seupe	Niebe
Saint-Louis	Touba Guene	Madou Guene	3	Niambi	Cassava
Saint-Louis	Touba Guene	Madou Guene	4	Bissap	Bissap
Saint-Louis	Keur Gora Diagne wolof	Rokhaya Gueye	1	Niebe	Niebe
Saint-Louis	Keur Gora Diagne wolof	Rokhaya Gueye	2	Guerte	Groundnut
Saint-Louis	Keur Gora Diagne wolof	Rokhaya Gueye	3	Dougoupe	Pearl millet
Saint-Louis	Keur Gora Diagne wolof	Rokhaya Gueye	4	Khaal	Watermelon
Saint-Louis	Keur Gora Diagne wolof	Rokhaya Gueye	5	Bissap	Bissap
Saint-Louis	Keur Gora Diagne wolof	Modou Gueye	1	Niebe	Niebe
Saint-Louis	Keur Gora Diagne wolof	Modou Gueye	2	Dougoupe	Pearl millet
Saint-Louis	Keur Gora Diagne wolof	Modou Gueye	3	Guerte	Groundnut
Saint-Louis	Keur Gora Diagne wolof	Modou Gueye	4	Khaal	Watermelon
Saint-Louis	Keur Gora Diagne wolof	Mousse Seck	1	Guerte	Groundnut
Saint-Louis	Keur Gora Diagne wolof	Mousse Seck	2	Dougoupe	Pearl millet
Saint-Louis	Keur Gora Diagne wolof	Mousse Seck	3	Seupe	Niebe
Saint-Louis	Keur Gora Diagne wolof	Mousse Seck	4	Beref	Watermelon
Saint-Louis	Keur Gora Diagne wolof	Sokhna Fall	1	Seupe	Niebe
Saint-Louis	Keur Gora Diagne wolof	Sokhna Fall	2	Dougoupe	Pearl millet
Saint-Louis	Keur Gora Diagne wolof	Sokhna Fall	3	Guerte	Groundnut
Saint-Louis	Keur Gora Diagne wolof	Sokhna Fall	4	Bissap	Bissap
Saint-Louis	Keur Gora Diagne wolof	Aby Gueye	1	Dougoupe	Pearl millet
Saint-Louis	Keur Gora Diagne wolof	Aby Gueye	2	Niebe	Niebe
Saint-Louis	Keur Gora Diagne wolof	Aby Gueye	3	Guerte	Groundnut
Saint-Louis	Keur Gora Diagne wolof	Mbayeng Der	1	Niebe	Niebe
Saint-Louis	Keur Gora Diagne wolof	Mbayeng Der	2	Guerte	Groundnut
Saint-Louis	Keur Gora Diagne wolof	Mbayeng Der	3	Dougoupe	Pearl millet
Saint-Louis	Keur Gora Diagne wolof	Mbayeng Der	4	Khaal	Watermelon
Saint-Louis	Keur Gora Diagne wolof	Mbayeng Der	5	Bissap	Bissap
Saint-Louis	Keur Gora Diagne wolof	Adama Gueye	1	Dougoupe	Pearl millet
Saint-Louis	Keur Gora Diagne wolof	Adama Gueye	2	Guerte	Groundnut
Saint-Louis	Keur Gora Diagne wolof	Adama Gueye	3	Niebe	Niebe
Saint-Louis	Keur Gora Diagne wolof	Adama Gueye	4	Beref	Watermelon
Saint-Louis	Keur Gora Diagne wolof	Adama Gueye	5	Bissap	Bissap
Saint-Louis	Keur Gora Diagne wolof	Codou Ndiaye	1	Niebe	Niebe
Saint-Louis	Keur Gora Diagne wolof	Codou Ndiaye	2	Bissap	Bissap
Saint-Louis	Keur Gora Diagne wolof	Mamadou Gueye	1	Guerte	Groundnut
Saint-Louis	Keur Gora Diagne wolof	Mamadou Gueye	2	Niebe	Niebe
Saint-Louis	Keur Gora Diagne wolof	Mamadou Gueye	3	Dougoupe	Pearl millet
Saint-Louis	Keur Gora Diagne wolof	Cheikh Gueye	1	Dougoupe	Pearl millet
Saint-Louis	Keur Gora Diagne wolof	Cheikh Gueye	2	Guerte	Groundnut
Saint-Louis	Keur Gora Diagne wolof	Cheikh Gueye	3	Niebe	Niebe
Saint-Louis	Keur Gora Diagne wolof	Cheikh Gueye	4	Khaal	Watermelon
Saint-Louis	Keur Gora Diagne wolof	Cheikh Gueye	5	Bissap	Bissap
Saint-Louis	Keur Gora Diagne wolof	Fari Boye Fall	1	Niebe	Niebe
Saint-Louis	Keur Gora Diagne wolof	Fari Boye Fall	2	Dougoupe	Pearl millet
Saint-Louis	Keur Gora Diagne wolof	Fari Boye Fall	3	Khaal	Watermelon
Saint-Louis	Penene 1	El Hadj Pene	1	Khaal	Watermelon
Saint-Louis	Penene 1	El Hadj Pene	2	Seupe	Niebe
Saint-Louis	Penene 1	El Hadj Pene	3	Patasse	Sweet potato
Saint-Louis	Penene 1	El Hadj Pene	4	Khaal	Melon
Saint-Louis	Penene 1	El Hadj Pene	5	Poulokh	Cassava
Saint-Louis	Penene 1	El Hadj Pene	6	Comcombre	Cucumber
Saint-Louis	Penene 1	El Hadj Pene	7	Dougoupe	Pearl millet
Saint-Louis	Penene 1	El Hadj Pene	8	Thiepe	Rice
Saint-Louis	Penene 1	El Hadj Pene	9	Kandja	Okra
Saint-Louis	Penene 1	Babacar Pene	1	Beref	Watermelon
Saint-Louis	Penene 1	Babacar Pene	2	Seupe	Niebe
Saint-Louis	Penene 1	Babacar Pene	3	Khaal	Watermelon
Saint-Louis	Penene 1	Babacar Pene	4	Guerte	Groundnut
Saint-Louis	Penene 1	Abdoulaye Pene	1	Guerte	Groundnut
Saint-Louis	Penene 1	Abdoulaye Pene	2	Niebe	Niebe
Saint-Louis	Penene 1	Abdoulaye Pene	3	Beref	Watermelon
Saint-Louis	Penene 1	Abdoulaye Pene	4	Khaal	Watermelon
Saint-Louis	Penene 1	Malick Pene	1	Khaal	Watermelon
Saint-Louis	Penene 1	Malick Pene	2	Niebe	Niebe
Saint-Louis	Penene 1	Malick Pene	3	Beref	Watermelon
Saint-Louis	Penene 1	Malick Pene	4	Guerte	Groundnut
Saint-Louis	Penene 1	Malick Pene	5	Patasse	Sweet potato
Saint-Louis	Penene 1	Malick Pene	6	Poulokh	Cassava
Saint-Louis	Penene 1	Malick Pene	7	Tamate	Tomato
Saint-Louis	Penene 1	Malick Pene	8	Soble	Onion
Saint-Louis	Penene 1	Ibrahima Pene	1	Niebe	Niebe
Saint-Louis	Penene 1	Ibrahima Pene	2	Guerte	Groundnut
Saint-Louis	Penene 1	Ibrahima Pene	3	Khaal	Watermelon
Saint-Louis	Penene 1	Ibrahima Pene	4	Dougoupe	Pearl millet
Saint-Louis	Penene 1	Oulimata Pene	1	Niebe	Niebe
Saint-Louis	Penene 1	Oulimata Pene	2	Guerte	Groundnut
Saint-Louis	Penene 1	Oulimata Pene	3	Khaal	Watermelon
Saint-Louis	Penene 1	Oulimata Pene	4	Beref	Watermelon
Saint-Louis	Penene 1	Oulimata Pene	5	Dougoupe	Pearl millet
Saint-Louis	Penene 1	Oulimata Pene	6	Bissap	Bissap
Saint-Louis	Penene 1	Samba Pene	1	Niebe	Niebe
Saint-Louis	Penene 1	Samba Pene	2	Khaal	Watermelon
Saint-Louis	Penene 1	Samba Pene	3	Poulokh	Cassava
Saint-Louis	Penene 1	Samba Pene	4	Patasse	Sweet potato
Saint-Louis	Penene 1	Samba Pene	5	Khaal	Melon
Saint-Louis	Penene 1	Samba Pene	6	Batanse	Eggplant
Saint-Louis	Penene 1	Samba Pene	7	Soble	Onion
Saint-Louis	Penene 1	Samba Pene	8	Dougoupe	Pearl millet
Saint-Louis	Penene 1	Samba Pene	9	Guerte	Groundnut
Saint-Louis	Penene 1	Ndaye Debo Pene	1	Niebe	Niebe
Saint-Louis	Penene 1	Ndaye Debo Pene	2	Beref	Watermelon
Saint-Louis	Penene 1	Ndaye Debo Pene	3	Khaal	Watermelon
Saint-Louis	Penene 1	Fatou Sow	1	Niebe	Niebe
Saint-Louis	Penene 1	Fatou Sow	2	Beref	Watermelon
Saint-Louis	Penene 1	Fatou Sow	3	Khaal	Watermelon
Saint-Louis	Penene 1	Fatou Sow	4	Guerte	Groundnut
Saint-Louis	Penene 1	Fatou Sow	5	Bissap	Bissap
Saint-Louis	Penene 1	Fatou Sow	6	Dougoupe	Pearl millet
Saint-Louis	Penene 1	Alassane Gueye	1	Niebe	Niebe
Saint-Louis	Penene 1	Alassane Gueye	2	Khaal	Watermelon
Saint-Louis	Penene 1	Alassane Gueye	3	Guerte	Groundnut
Saint-Louis	Dara Salam	Seydou Abou Diallo	1	Niebe	Niebe
Saint-Louis	Dara Salam	Seydou Abou Diallo	2	Folere	Onion
Saint-Louis	Dara Salam	Seydou Abou Diallo	3	Bissap	Bissap
Saint-Louis	Dara Salam	Seydou Abou Diallo	4	Gueuwri	Pearl millet
Saint-Louis	Dara Salam	Oumar Sow	1	Niebe	Niebe
Saint-Louis	Dara Salam	Oumar Sow	2	Mack	Maize
Saint-Louis	Dara Salam	Oumar Sow	3		Bissap
Saint-Louis	Dara Salam	Oumar Sow	4		Okra
Saint-Louis	Dara Salam	Oumar Sow	5	Maro	Rice
Saint-Louis	Dara Salam	Oumar Sow	6	Bassalli	Onion
Saint-Louis	Dara Salam	Ma�rame Sy	1	Niebe	Niebe
Saint-Louis	Dara Salam	Ma�rame Sy	2	Mack	Maize
Saint-Louis	Dara Salam	Mare Sy	1	Niebe	Niebe
Saint-Louis	Dara Salam	Mare Sy	2	Maro	Rice
Saint-Louis	Dara Salam	Mare Sy	3	Gueuwri	Pearl millet
Saint-Louis	Dara Salam	Marieme Samba Ba	1	Bassalli	Onion
Saint-Louis	Dara Salam	Marieme Samba Ba	2	Dende	Pumpkin
Saint-Louis	Dara Salam	Marieme Samba Ba	3	Niebe	Niebe
Saint-Louis	Dara Salam	Marieme Samba Ba	4	Kandja	Okra
Saint-Louis	Dara Salam	Marieme Samba Ba	5	Tamate	Tomato
Saint-Louis	Dara Salam	Marieme Samba Ba	6	Mack	Maize
Saint-Louis	Dara Salam	Bocar Ba	1	Niebe	Niebe
Saint-Louis	Dara Salam	Bocar Ba	2	Dani	Pumpkin
Saint-Louis	Dara Salam	Bocar Ba	3	Mack	Maize
Saint-Louis	Dara Salam	Bocar Ba	4	Kandja	Okra
Saint-Louis	Dara Salam	Bocar Ba	5	Bassalli	Onion
Saint-Louis	Dara Salam	Abou Ba	1	Maro	Rice
Saint-Louis	Dara Salam	Abou Ba	2	Mack	Maize
Saint-Louis	Dara Salam	Abou Ba	3	Podde(bref)	Watermelon
Saint-Louis	Dara Salam	Abou Ba	4	Niebe	Niebe
Saint-Louis	Dara Salam	Ma�rame Camara	1	Mack	Maize
Saint-Louis	Dara Salam	Ma�rame Camara	2	Niebe	Niebe
Saint-Louis	Dara Salam	Ma�rame Camara	3	Dende	Pumpkin
Saint-Louis	Dara Salam	A�ssatou Aliou Diop	1	Bassalli	Onion
Saint-Louis	Dara Salam	A�ssatou Aliou Diop	2	Folere	Bissap
Saint-Louis	Dara Salam	A�ssatou Aliou Diop	3	Dende	Pumpkin
Saint-Louis	Dara Salam	Awa Kane	1	Bassalli	Onion
Saint-Louis	Dara Salam	Awa Kane	2	Folere	Bissap
Saint-Louis	Dara Salam	Awa Kane	3	Dende	Pumpkin
Saint-Louis	Dara Salam	Awa Kane	4	Mack	Maize
Saint-Louis	Dara Salam	Awa Kane	6	Niebe	Niebe
Saint-Louis	Kodite	Amadou Tall	1	Niebe	Niebe
Saint-Louis	Kodite	Amadou Tall	2	Maro	Rice
Saint-Louis	Kodite	Amadou Tall	3	Bassalli	Onion
Saint-Louis	Kodite	Amadou Tall	4	Mack	Maize
Saint-Louis	Kodite	Amadou Tall	5	Gueuwri	Pearl millet
Saint-Louis	Kodite	Amadou Tall	6	Tamate	Tomato
Saint-Louis	Kodite	Mamadou Racine Anne	1	Niebe	Niebe
Saint-Louis	Kodite	Mamadou Racine Anne	2	Maro	Rice
Saint-Louis	Kodite	Mamadou Racine Anne	3	Bassalli	Onion
Saint-Louis	Kodite	Mamadou Racine Anne	4	Kandja	Okra
Saint-Louis	Kodite	Mamadou Racine Anne	5	Gueuwri	Pearl millet
Saint-Louis	Kodite	Mamadou Ibrahima Anne	1	Niebe	Niebe
Saint-Louis	Kodite	Mamadou Ibrahima Anne	2	Maro	Rice
Saint-Louis	Kodite	Mamadou Ibrahima Anne	3	Tamate	Tomato
Saint-Louis	Kodite	Mamadou Ibrahima Anne	4	Bassalli	Onion
Saint-Louis	Kodite	Mamadou Ibrahima Anne	5	ledjoum	Legumes
Saint-Louis	Kodite	Mamadou Ibrahima Anne	6	Mack	Maize
Saint-Louis	Kodite	Mamadou Ibrahima Anne	7	Kani	Chili
Saint-Louis	Kodite	Ramata Ba	1	Niebe	Niebe
Saint-Louis	Kodite	Ramata Ba	2	Patasse	Sweet potato
Saint-Louis	Kodite	Ramata Ba	3	Mack	Maize
Saint-Louis	Kodite	Ramata Ba	4		Sorghum
Saint-Louis	Kodite	Ramata Ba	5	Maro	Rice
Saint-Louis	Kodite	Ramata Ba	6	Bassalli	Onion
Saint-Louis	Kodite	Ramata Ba	7	Tamate	Tomato
Saint-Louis	Kodite	Houleye Hamidou Anne	1	Niebe	Niebe
Saint-Louis	Kodite	Houleye Hamidou Anne	2	Mack	Maize
Saint-Louis	Kodite	Houleye Hamidou Anne	3	Maro	Rice
Saint-Louis	Kodite	Fatoumata Dia	1	Patasse	Sweet potato
Saint-Louis	Kodite	Fatoumata Dia	2	Mack	Maize
Saint-Louis	Kodite	Fatoumata Dia	3	Niebe	Niebe
Saint-Louis	Kodite	Fatoumata Dia	4	ledjoum	Legumes
Saint-Louis	Kodite	Fatoumata Dia	5	Kani	Chili
Saint-Louis	Kodite	Fatoumata Dia	6	Bassalli	Onion
Saint-Louis	Kodite	Aminata Sileye Anne	1	Patasse	Sweet potato
Saint-Louis	Kodite	Aminata Sileye Anne	2	Niebe	Niebe
Saint-Louis	Kodite	Aminata Sileye Anne	3	Mack	Maize
Saint-Louis	Kodite	Fatimata Moussa Diallo	1	Patasse	Sweet potato
Saint-Louis	Kodite	Fatimata Moussa Diallo	2	Niebe	Niebe
Saint-Louis	Kodite	Fatimata Moussa Diallo	3	Mack	Maize
Saint-Louis	Kodite	Fatimata Moussa Diallo	4	Maro	Rice
Saint-Louis	Kodite	Ma�mouma Sileye Anne	1	Patasse	Sweet potato
Saint-Louis	Kodite	Ma�mouma Sileye Anne	2	Niebe	Niebe
Saint-Louis	Kodite	Ma�mouma Sileye Anne	3	Mack	Maize
Saint-Louis	Kodite	Ma�mouma Sileye Anne	4	Kani	Chili
Saint-Louis	Kodite	Ma�mouma Sileye Anne	5	Batanse	Eggplant
Saint-Louis	Kodite	Ma�mouma Sileye Anne	6	Kandja	Okra
Saint-Louis	Keur Mody Ibra Ndiaye	Hadjara Diakhate	1	Niebe	Niebe
Saint-Louis	Keur Mody Ibra Ndiaye	Hadjara Diakhate	2	Beref	Watermelon
Saint-Louis	Keur Mody Ibra Ndiaye	Hadjara Diakhate	3	Dougoupe	Pearl millet
Saint-Louis	Keur Mody Ibra Ndiaye	Hadjara Diakhate	4	Bissap	Bissap
Saint-Louis	Keur Mody Ibra Ndiaye	Aliou Diakhate	1	Delleugane	Niebe
Saint-Louis	Keur Mody Ibra Ndiaye	Aliou Diakhate	2	Sircache	Watermelon
Saint-Louis	Keur Mody Ibra Ndiaye	Aliou Diakhate	3	Zra	Pearl millet
Saint-Louis	Keur Mody Ibra Ndiaye	Brahime Dieng	1	Delleugane	Niebe
Saint-Louis	Keur Mody Ibra Ndiaye	Brahime Dieng	2	Sircache	Watermelon
Saint-Louis	Keur Mody Ibra Ndiaye	Amy Ndiaye	1	Niebe	Niebe
Saint-Louis	Keur Mody Ibra Ndiaye	Amy Ndiaye	2	Beref	Watermelon
Saint-Louis	Keur Mody Ibra Ndiaye	Amy Ndiaye	4	Soble	Onion
Saint-Louis	Keur Mody Ibra Ndiaye	Khady Mare	1	Niebe	Niebe
Saint-Louis	Keur Mody Ibra Ndiaye	Khady Mare	2	Beref	Watermelon
Saint-Louis	Keur Mody Ibra Ndiaye	Mbarka Sy	1	Niebe	Niebe
Saint-Louis	Keur Mody Ibra Ndiaye	Mbarka Sy	2	Beref	Watermelon
Saint-Louis	Keur Mody Ibra Ndiaye	Mbarka Sy	3	Bissap	Bissap
Saint-Louis	Keur Mody Ibra Ndiaye	Mbarka Sy	4	Dougoupe	Pearl millet
Saint-Louis	Keur Mody Ibra Ndiaye	Ameth Diakhate	1	Delleugane	Niebe
Saint-Louis	Keur Mody Ibra Ndiaye	Ameth Diakhate	2	Sircache	Watermelon
Saint-Louis	Keur Mody Ibra Ndiaye	Moustapha Diakhate	1	Sircache lemak	Watermelon
Saint-Louis	Keur Mody Ibra Ndiaye	Moustapha Diakhate	2	Delleugane	Niebe
Saint-Louis	Keur Mody Ibra Ndiaye	Moustapha Diakhate	3	Sircache	Watermelon
Saint-Louis	Keur Mody Ibra Ndiaye	Dah Sow	1	Niebe	Niebe
Saint-Louis	Keur Mody Ibra Ndiaye	Dah Sow	2	Beref	Watermelon
Saint-Louis	Keur Mody Ibra Ndiaye	Yahya Diakhate	1	Sircache	Watermelon
Saint-Louis	Keur Mody Ibra Ndiaye	Yahya Diakhate	2	Delleugane	Niebe
Saint-Louis	Keur Mody Ibra Ndiaye	Albar Diakhate	1	Delleugane	Niebe
Saint-Louis	Keur Mody Ibra Ndiaye	Albar Diakhate	2	Sircache	Watermelon
Saint-Louis	Keur Mody Ibra Ndiaye	Albar Diakhate	3	Guerte	Groundnut
