# Supplementary material for: Ethnobotanical study of cowpea (Vigna unguiculata (L.) Walp.) in Senegal
Source: J Ethnobiol Ethnomed. 2022 Feb 5;18:6. doi: 10.1186/s13002-022-00506-y (PMC8817576; doi:10.1186/s13002-022-00506-y)
Supplement: Supplementary file 3 — Additional file 3: List of the 702 cowpeas accessions, their local names and signification, regions of collection, acquisition and cycle. [file 13002_2022_506_MOESM3_ESM.csv]

Additional file 3 : List of the 702 cowpeas accessions, their local names and signification, regions of collection, acquisition and cycle
Local name species	Region of collection	Village of collection	Name famer	Local name Accession	Signification	Cropping systems	Year 1st Acquisition	1st Acquisition location	Autoproduction	Acquisition	Sowing period	Harvesting period	Cycle
Seupe	Thiès	Keur Niokho Fall	Khadim Fall	Niébé bou nioul	Black cowpea	Associated with groundnut	NA	Village	Yes	SO	July	October	3 Months
Seupe	Thiès	Keur Niokho Fall	Codou Badiane	Baye Ngagne	Black cowpea	Single crop	1983	Village	Yes	SO	July	October	3 Months
Seupe	Thiès	Keur Niokho Fall	Codou Badiane	Niébé bou khonk	Red cowpea	Single crop	1983	Village	Yes	SO	July	October	3 Months
Seupe	Thiès	Keur Niokho Fall	Abdoulaye Fall	Baye Ngagne	Black cowpea	Single crop	2015	Outside the village	No	Outside the village	June	Early October	3 Months
Seupe	Thiès	Keur Niokho Fall	Abdoulaye Fall	Ndiaye wékh	White Ndiaye	Single crop	2014	Village	Yes	SO	July	October	3 Months
Seupe	Thiès	Keur Niokho Fall	Abdoulaye Fall	Niébé Mame Diarra	Mame Diarra cowpea	Single crop	2015	Outside the village	No	Outside the village	June	September	3 Months
Seupe	Thiès	Keur Niokho Fall	Ibra Fall	Baye Ngagne	Black cowpea	Single crop associated with groundnut	1992	Village	Yes	SO	Juin-Juillet	September	3 Months
Seupe	Thiès	Keur Niokho Fall	Ibra Fall	Ndiaye wékh	White Ndiaye	Single crop associated with groundnut	1992	Village	Yes	SO	Juin-Juillet	September	3 Months
Seupe	Thiès	Keur Niokho Fall	Ibra Fall	Niébé bou khonk	Red cowpea	Single crop associated with groundnut	1992	Village	Yes	SO	Juin-Juillet	September	3 Months
Seupe	Thiès	Keur Niokho Fall	Ndew Mbaye	Baye Ngagne	Black cowpea	Associated with groundnut	2000	Village	Yes	SO	July	End of September	3 Months
Seupe	Thiès	Keur Niokho Fall	Ndew Mbaye	Seupe bou khonk	Red cowpea	Associated with groundnut	2000	Village	Yes	SO	July	End of September	3 Months
Seupe	Thiès	Keur Niokho Fall	Modou Gaya	Baye Ngagne	Black cowpea	Associated with groundnut	1995	Village	No	Village	July	September	3 Months
Seupe	Thiès	Keur Niokho Fall	Modou Gaya	Niébé bou khonk	Red cowpea	Associated with groundnut	1995	Village	No	Village	July	September	3 Months
Seupe	Thiès	Keur Niokho Fall	Modou Gaya	Ndiaye wékh	White Ndiaye	Associated with groundnut	1995	Village	No	Village	July	September	3 Months
Seupe	Thiès	Keur Niokho Fall	Soda Diouf	Baye Ngagne	Black cowpea	Associated with groundnut	NA	Outside the village	Yes	SO	July	October	3 Months
Seupe	Thiès	Keur Niokho Fall	Soda Diouf	Niébé bou wékh	White cowpea	Associated with groundnut	NA	Outside the village	Yes	SO	July	October	3 Months
Seupe	Thiès	Keur Niokho Fall	Soda Diouf	Niébé bou khonk	Red cowpea	Associated with groundnut	NA	Outside the village	Yes	SO	July	October	3 Months
Seupe	Thiès	Keur Niokho Fall	Marame Mbengue	Baye Ngagne	Black cowpea	Single crop	1985	Village	Yes	SO	July	October	3 Months
Seupe	Thiès	Keur Niokho Fall	Marame Mbengue	Ndiaye wékh	White Ndiaye	Associated with groundnut	1985	Village	Yes	SO	July	October	3 Months
Seupe	Thiès	Keur Niokho Fall	Marame Mbengue	Niébé bou khonk	Red cowpea	Associated with groundnut	1985	Village	Yes	SO	July	October	3 Months
Seupe	Thiès	Keur Niokho Fall	Awa Ndoye	Baye Ngagne	Black cowpea	Associated with groundnut	2002	Village	No	Outside the village	July	October	3 Months
Seupe	Thiès	Diamatil	Dior Thiam	Baye Ngagne	Black cowpea	Single crop	1965	Outside the village	Yes	SO	July	October	3 Months
Seupe	Thiès	Diamatil	Dior Thiam	Gouana	Goana	Single crop	2014	Village	No	Village	July	October	3 Months
Seupe	Thiès	Diamatil	Dior Thiam	Niébé bou wékh	White cowpea	Single crop	NA	Village	Yes	SO	July	October	3 Months
Seupe	Thiès	Diamatil	Dior Thiam	Niébé bou khonk	Red cowpea	Single crop	2006	Outside the village	Yes	SO	July	September	2 Months
Seupe	Thiès	Diamatil	Ouseynou Sall	Niébé bou khonk	Red cowpea	Single crop	2005	Outside the village	Yes	SO	July	October	2 Months
Seupe	Thiès	Diamatil	Ouseynou Sall	Niébé bou nioul	Black cowpea	Single crop	2005	Village	Yes	SO	July	October	2 Months
Seupe	Thiès	Diamatil	Ouseynou Sall	Gouana	Goana	Single crop	2014	Village	Yes	SO	July	October	2 Months
Seupe	Thiès	Diamatil	Saliou Diaw	Niébé bou wékh	White cowpea	Single crop	NA	Outside the village	No	Outside the village	July	October	3 Months
Seupe	Thiès	Diamatil	Saliou Diaw	Niébé bou khonk	Red cowpea	Single crop	1990	Outside the village	No	Outside the village	July	September	2 Months
Seupe	Thiès	Diamatil	Bombou Diaw	Baye Ngagne	Black cowpea	Single crop	NA	Village	Yes	SO	July	October	3 Months
Seupe	Thiès	Diamatil	Bombou Diaw	Ndiaga aw	Ndiaga aw	Single crop	NA	Village	Yes	SO	July	October	3 Months
Seupe	Thiès	Diamatil	Bombou Diaw	Niébé bou wékh	White cowpea	Single crop	NA	Village	Yes	SO	July	October	3 Months
Seupe	Thiès	Diamatil	Coumba Sall	Niébé bou khonk	Red cowpea	Associated with groundnut	NA	Village	Yes	SO	July	October	3 Months
Seupe	Thiès	Diamatil	Ndongo Diaw	Baye Ngagne	Black cowpea	Single crop	NA	Village	Yes	SO	July	October	3 Months
Seupe	Thiès	Diamatil	Ndongo Diaw	Ndiaga aw	Ndiaga aw	Single crop	NA	Village	Yes	SO	July	October	3 Months
Seupe	Thiès	Diamatil	Ndongo Diaw	Niébé bou wékh bou didj	White cowpea with big seeds	Single crop	NA	Outside the village	Yes	SO	July	October	45 Days
Seupe	Thiès	Diamatil	Ndongo Diaw	Gouana	Goana	Single crop	NA	Outside the village	Yes	SO	July	October	45 Days
Seupe	Thiès	Diamatil	Bathie Diaw	Seupe bou khonk	Ndiaga aw	Single crop	1980	Outside the village	No	Outside the village	July	October	2 Months
Seupe	Thiès	Diamatil	Bathie Diaw	Seupe bou wékh	White cowpea	Single crop	2000	Outside the village	No	Outside the village	July	October	2 Months
Seupe	Thiès	Diamatil	Bathie Diaw	Gouana	Goana	Single crop	2013	Outside the village	No	Outside the village	July	October	2 Months
Seupe	Thiès	Diamatil	Talla Diaw	Baye Ngagne	Black cowpea	Single crop	2005	Village	Yes	SO	July	October	3 Months
Seupe	Thiès	Diamatil	Talla Diaw	Niébé bou khonk	Ndiaga aw	Single crop	2005	Village	Yes	SO	July	October	3 Months
Seupe	Thiès	Diamatil	Binta Bassel	Gouana	Goana	Single crop	2013	Outside the village	No	Outside the village	July	October	45 Days
Seupe	Thiès	Ndane Sylla	Ndeye Mbaye	Niébé bou wékh	White cowpea	Associated with groundnut	2012	Outside the village	No	Outside the village	July	September	2 Months
Seupe	Thiès	Ndane Sylla	Ndeye Mbaye	Niébé bou wékh	White cowpea	Single crop	2012	Outside the village	No	Outside the village	July-August	October	3 Months
Seupe	Thiès	Ndane Sylla	Ndeye Mbaye	Baye Ngagne	Baye Ngagne	Single crop	2012	Outside the village	No	Outside the village	July-August	October	3 Months
Seupe	Thiès	Ndane Sylla	Astou Diop	Niébé bou khonk	Red cowpea	Associated with groundnut	1986	Outside the village	Yes	SO	July	September	2 Months
Seupe	Thiès	Ndane Sylla	Astou Diop	Niébé bou wékh	White cowpea	Single crop	1986	Outside the village	Yes	SO	July	October	3 Months
Seupe	Thiès	Ndane Sylla	Astou Diop	Niébé bou wékh	White cowpea	Single crop	1986	Outside the village	Yes	SO	July	September	2 Months
Seupe	Thiès	Ndane Sylla	Marame Ndiaye	Baye Ngagne	Baye Ngagne	Associated with groundnut	2014	Outside the village	No	Village	July	October	3 Months
Seupe	Thiès	Ndane Sylla	Dame Sylla	Niébé bou khonk	Red cowpea	Associated with groundnut	2001	Village	Yes	SO	July	September	2 Months
Seupe	Thiès	Ndane Sylla	Dame Sylla	Baye Ngagne	Baye Ngagne	Associated with groundnut	2005	Outside the village	Yes	SO	July	September	2 Months
Seupe	Thiès	Ndane Sylla	Dame Sylla	Niébé bou wékh	White cowpea	Associated with groundnut	2001	Village	Yes	SO	July	September	2 Months
Seupe	Thiès	Ndane Sylla	Ouseynou Sylla	Baye Ngagne	Baye Ngagne	Associated with groundnut	2004	Outside the village	No	Outside the village	July	October	3 Months
Seupe	Thiès	Ndane Sylla	Astou Ndiaye	Niébé bou khonk	Red cowpea	Associated with groundnut	1994	Village	Yes	SO	July	September	2 Months
Seupe	Thiès	Ndane Sylla	Astou Ndiaye	Niébé bou wékh	White cowpea	Single crop	1994	Village	Yes	SO	July	September	2 Months
Seupe	Thiès	Ndane Sylla	Anta Ndiaye	Baye Ngagne	Baye Ngagne	Associated with groundnut	2007	Outside the village	No	Outside the village	July	September	3 Months
Seupe	Thiès	Ndane Sylla	Anta Ndiaye	Niébé bou wékh	White cowpea	Associated with groundnut	2007	Outside the village	No	Outside the village	July	September	2 Months
Seupe	Thiès	Ndane Sylla	Anta Ndiaye	Niébé bou khonk	Red cowpea	Single crop	2007	Outside the village	No	Outside the village	July	September	2 Months
Seupe	Thiès	Ndane Sylla	Diaba Gningue	Niébé bou wékh	White cowpea	Associated with groundnut	2013	Outside the village	No	Outside the village	July	September	2 Months
Seupe	Thiès	Ndane Sylla	Diaba Gningue	Baye Ngagne	Baye Ngagne	Associated with groundnut	1994	Village	No	Outside the village	July	September	2 Months
Seupe	Thiès	Ndane Sylla	Diaba Gningue	Walette bou wékh	Early	Associated with groundnut	1994	Village	No	Outside the village	July	September	2 Months
Seupe	Thiès	Ndane Sylla	Diaba Gningue	Niébé bou khonk	Red cowpea	Associated with groundnut	2014	Outside the village	No	Outside the village	July	September	2 Months
Seupe	Thiès	Ndane Sylla	Mamadou Cissé	Baye Ngagne	Red cowpea	Associated with groundnut	1990	Outside the village	Yes	SO	July	September	2 Months
Seupe	Thiès	Ndane Sylla	Mamadou Cissé	Niébé bou wékh	White cowpea	Associated with groundnut	2014	Outside the village	Yes	SO	July	September	2 Months
Seupe	Thiès	Ndane Sylla	Maguette Diagne	Baye Ngagne	Baye Ngagne	Associated with groundnut	1976	Outside the village	Yes	SO	July	September	2 Months
Seupe	Thiès	Ndane Sylla	Maguette Diagne	Niébé bou wékh	White cowpea	Associated with groundnut	1976	Outside the village	Yes	SO	July	September	2 Months
Seupe	Thiès	Ndane Sylla	Dame Dia	Baye Ngagne	Baye Ngagne	Associated with groundnut	2010	Outside the village	Yes	SO	July	September	2 Months
Seupe	Thiès	Ndane Sylla	Dame Dia	Niébé bou wékh	White cowpea	Associated with groundnut	2006	Outside the village	Yes	SO	July	September	2 Months
Seupe	Thiès	Ndane Sylla	Dame Dia	Walette bou nioul	Black early	Associated with groundnut	2005	Outside the village	Yes	SO	July	September	2 Months
Niao	Thiès	Ngeth 2	Guéne Dione	Walette	Early	Associated with groundnut	1990	Village	Yes	SO	July	September	2 Months
Niao	Thiès	Ngeth 2	Diégane Niane	Walette	Early	Associated with groundnut	1955	Village	Yes	SO	July	September	2 Months
Niao	Thiès	Ngeth 2	Fatou Faye	Niao balné	Black cowpea	Associated with groundnut	1992	Outside the village	Yes	SO	July	October	2 Months
Niao	Thiès	Ngeth 2	Mame Diarra Tine	Niao balné	Black cowpea	Single crop associated with groundnut	2009	Village	Yes	SO	August	October	2 Months
Niao	Thiès	Ngeth 2	Bernadette Faye	Niao balné	Black cowpea	Associated with groundnut	1996	Outside the village	Yes	SO	July	October	2 Months
Niao	Thiès	Ngeth 2	Bernadette Faye	Niao ndané	White cowpea	Single crop associated with groundnut	2015	Outside the village	Yes	SO	July	October	2 Months
Niao	Thiès	Ngeth 2	Dibor Diouf	Niao balné	Black cowpea	Single crop associated with groundnut	1985	Village	Yes	SO	July	October	2 Months
Niao	Thiès	Ngeth 2	Dibor Diouf	Niao ndané	White cowpea	Single crop associated with groundnut	1985	Village	Yes	SO	July	October	2 Months
Niao	Thiès	Ngeth 2	Modou Ndour	Baye Ngagne	Black cowpea	Single crop	1995	Village	Yes	SO	July	October	2 Months
Niao	Thiès	Ngeth 2	Modou Ndong	Niao balné	Black cowpea	Associated with groundnut	2004	Outside the village	Yes	SO	July	October	2 Months
Niao	Thiès	Ngeth 2	Modou Ndong	Niao ndané	White cowpea	Associated with groundnut	2004	Outside the village	Yes	SO	July	October	2 Months
Niao	Thiès	Ngeth 2	Diouma Dione	Niébé bou khonk	Red cowpea	Associated with groundnut	2015	Outside the village	No	Outside the village	July	October	2 Months
Niao	Thiès	Ngeth 2	Diouma Dione	Niébé bou nioul	Black cowpea	Associated with groundnut	1995	Village	No	Outside the village	July	October	2 Months
Niebe	Louga	Keur Mbalo Ndiaye	Bassirou Ndiaye	Tamaté awo	First wives’ tomato	Single crop	NA	Village	Yes	SO	July	October	2 Months
Niebe	Louga	Keur Mbalo Ndiaye	Bassirou Ndiaye	Yacine	Yacine	Single crop	NA	FAPAL	Yes	SO	July	September	45 Days
Niebe	Louga	Keur Mbalo Ndiaye	Bassirou Ndiaye	Mélakh	Melakh	Single crop	NA	PAFA	Yes	SO	July	September	45 Days
Niebe	Louga	Keur Mbalo Ndiaye	Bassirou Ndiaye	Niébé fouta	Fouta cowpea	Single crop	NA	Village	Yes	SO	July	October	2 Months
Niebe	Louga	Keur Mbalo Ndiaye	Bassirou Ndiaye	Gouana	Goana	Single crop	NA	Village	No	Village	July	October	2 Months
Niebe	Louga	Keur Mbalo Ndiaye	Maguette Faye	Niébé bou khonk	Red cowpea	Single crop	NA	Village	Yes	SO	July	October	2 Months
Niebe	Louga	Keur Mbalo Ndiaye	Ibrahima Ndiaye	Tamaté awo	First wives’ tomato	Single crop	NA	Village	Yes	SO	July	September	45 Days
Niebe	Louga	Keur Mbalo Ndiaye	Ibrahima Ndiaye	Yacine	Yacine	Single crop	NA	Outside the village	No	Outside the village	July	September	45 Days
Niebe	Louga	Keur Mbalo Ndiaye	Ibrahima Ndiaye	Gouana	Goana	Single crop	NA	Outside the village	Yes	SO	July	September	45 Days
Niebe	Louga	Keur Mbalo Ndiaye	Mbéne Ndiaye	Marame Penda	Marame Penda	Single crop	NA	Outside the village	Yes	SO	July	October	75 Days
Niebe	Louga	Keur Mbalo Ndiaye	Mbéne Ndiaye	Yacine	Yacine	Associated with market gardening	NA	Outside the village	No	Outside the village	July	October	75 Days
Niebe	Louga	Keur Mbalo Ndiaye	Mbéne Ndiaye	Gouana	Goana	Single crop	NA	Outside the village	No	Outside the village	July	October	75 Days
Niebe	Louga	Keur Mbalo Ndiaye	Mamadou Ndiaye	Mélakh	Melakh	Single crop	2015	Outside the village	No	Outside the village	July	October	2 Months
Niebe	Louga	Keur Mbalo Ndiaye	Mamadou Ndiaye	Gouana	Goana	Single crop	2015	Village	No	Village	July	October	2 Months
Niebe	Louga	Keur Mbalo Ndiaye	Mamadou Ndiaye	Marame Penda	Marame Penda	Single crop	1974	Outside the village	Yes	SO	July	October	2 Months
Niebe	Louga	Keur Mbalo Ndiaye	Mamadou Ndiaye	Ndieussiw	Ndieussiw	Single crop	2012	Outside the village	Yes	SO	August	October	2 Months
Niebe	Louga	Keur Mbalo Ndiaye	Abdoulaye Ndiaye	Mélakh	Melakh	Single crop	NA	Village	No	Outside the village	August	October	50 Days
Niebe	Louga	Keur Mbalo Ndiaye	Abdoulaye Ndiaye	Marame Penda	Marame Penda	Single crop	NA	Village	Yes	SO	August	October	2 Months
Niebe	Louga	Keur Mbalo Ndiaye	Abdoulaye Ndiaye	Mame Fama	Mame Fama	Single crop	NA	Village	Yes	SO	August	October	2 Months
Niebe	Louga	Keur Mbalo Ndiaye	Faty Sall	Pakau	Pakau	Single crop	2015	Outside the village	No	Outside the village	August	October	2 Months
Niebe	Louga	Keur Mbalo Ndiaye	Faty Sall	Yacine	Yacine	Single crop	2004	Outside the village	Yes	SO	August	October	50 Days
Niebe	Louga	Keur Mbalo Ndiaye	Faty Sall	Niébé fouta	Fouta cowpea	Single crop	1980	Village	No	Outside the village	August	October	2 Months
Niebe	Louga	Keur Mbalo Ndiaye	Faty Sall	Mélakh	Melakh	Single crop	2004	Outside the village	Yes	SO	August	October	50 Days
Niebe	Louga	Keur Mbalo Ndiaye	Faty Sall	Niébé bou wékh	White cowpea	Single crop	2015	Outside the village	No	Outside the village	August	October	50 Days
Niebe	Louga	Keur Mbalo Ndiaye	Faty Sall	Niébé bou wékh	White cowpea	Single crop	2015	Outside the village	No	Outside the village	August	October	50 Days
Niebe	Louga	Keur Mbalo Ndiaye	Faty Sall	Gouana	Goana	Single crop	2015	Outside the village	No	Outside the village	August	October	50 Days
Niebe	Louga	Keur Mbalo Ndiaye	Mor Ka	Mélakh	Melakh	Single crop	2005	Outside the village	No	Outside the village	August	October	50 Days
Niebe	Louga	Keur Mbalo Ndiaye	Mor Ka	Yacine	Yacine	Single crop	2005	Outside the village	No	Outside the village	August	October	50 Days
Niebe	Louga	Keur Mbalo Ndiaye	Mor Ka	Niébé bou wékh bou didj	White cowpea with big seeds	Single crop	2015	Outside the village	No	Outside the village	August	October	50 Days
Niebe	Louga	Keur Mbalo Ndiaye	Daba Sall	Marame Penda	Marame Penda	Associated with market gardening	1988	Village	Yes	SO	August	October	50 Days
Niebe	Louga	Keur Mbalo Ndiaye	Daba Sall	Niébé fouta	Fouta cowpea	Associated with market gardening	1988	Outside the village	Yes	SO	August	October	50 Days
Niebe	Louga	Keur Mbalo Ndiaye	Daba Sall	Yacine	Yacine	Single crop	2012	Outside the village	No	Outside the village	August	October	50 Days
Niebe	Louga	Keur Mbalo Ndiaye	Mbaye Ndiaye	Yacine	Yacine	Single crop	2010	Outside the village	No	Outside the village	August	October	45 Days
Niebe	Louga	Keur Mbalo Ndiaye	Mbaye Ndiaye	Gouana	Goana	Single crop	2015	Village	No	Village	August	October	45 Days
Niebe	Louga	Darou Ndiaye	Mori Soumaré	Yakhoul tamaté	That wastes no tomatoes	Single crop	2005	Village	No	Village	August	October	2 Months
Niebe	Louga	Darou Ndiaye	Astou Diop	Yakhoul tamaté	That wastes no tomatoes	Single crop	1965	Village	No	Outside the village	August	October	2 Months
Niebe	Louga	Darou Ndiaye	Astou Diop	Baye Ngagne	Baye Ngagne	Single crop	1965	Village	No	Outside the village	August	October	2 Months
Niebe	Louga	Darou Ndiaye	Astou Diop	Ndieussiw	Ndieussiw	Single crop	1965	Outside the village	No	Outside the village	August	October	2 Months
Niebe	Louga	Darou Ndiaye	Mame Mori Ndiaye	Yakhoul tamaté	That wastes no tomatoes	Single crop	2008	Village	Yes	SO	August	October	2 Months
Niebe	Louga	Darou Ndiaye	Mame Mori Ndiaye	Ndieussiw	Ndieussiw	Associated with groundnut	2008	Outside the village	No	Outside the village	August	October	2 Months
Niebe	Louga	Darou Ndiaye	Cheikh Soumaré	Hectare	Hectare	Single crop	2000	Village	Yes	SO	August	October	2 Months
Niebe	Louga	Darou Ndiaye	Cheikh Soumaré	Yakhoul tamaté	That wastes no tomatoes	Single crop	2000	Village	Yes	SO	August	October	2 Months
Niebe	Louga	Darou Ndiaye	Aida Ndiaye	Petit pois	Pea	Single crop	1980	Village	No	Outside the village	August	October	2 Months
Niebe	Louga	Darou Ndiaye	Aida Ndiaye	Yakhoul tamaté	That wastes no tomatoes	Single crop	1980	Village	No	Outside the village	August	October	2 Months
Niebe	Louga	Darou Ndiaye	Ndiaya Soumaré	Niébé bou khonk	Red cowpea	Single crop	1985	Outside the village	Yes	SO	August	October	2 Months
Niebe	Louga	Darou Ndiaye	Ndiaya Soumaré	Ndieussiw	Ndieussiw	Single crop	2005	Outside the village	No	Outside the village	August	October	2 Months
Niebe	Louga	Darou Ndiaye	Marame Ndiaye	Yakhoul tamaté	That wastes no tomatoes	Single crop	2005	Village	No	Outside the village	August	October	2 Months
Niebe	Louga	Darou Ndiaye	Marame Ndiaye	Niébé bou wékh	White cowpea	Single crop	2005	Village	No	Outside the village	August	October	2 Months
Niebe	Louga	Darou Ndiaye	Daba Niane	Niébé bou khonk	Red cowpea	Single crop	1990	Village	No	Outside the village	August	October	2 Months
Niebe	Louga	Darou Ndiaye	Amadou Soumaré	Hectare	Hectare	Single crop	2013 Pas conforme avec fiche espé¨ces	Outside the village	Yes	SO	August	October	2 Months
Niebe	Louga	Darou Ndiaye	Amadou Soumaré	Yakhoul tamaté	That wastes no tomatoes	Single crop	2000	Outside the village	Yes	SO	August	October	2 Months
Niebe	Louga	Darou Ndiaye	Amadou Soumaré	Gouana	Goana	Single crop	2009	Outside the village	Yes	SO	August	October	2 Months
Niebe	Louga	Goumbala	Serigne Mbacké Goumbala	Ndiaga aw	Ndiaga aw	Single crop	2004	Village	No	Outside the village	August	October	2 Months
Niebe	Louga	Goumbala	Serigne Mbacké Goumbala	Ndieussiw	Ndieussiw	Single crop	2004	Village	No	Outside the village	August	October	2 Months
Niebe	Louga	Goumbala	Serigne Mbacké Goumbala	Niébé bou wékh	White cowpea	Associated with groundnut	2004	Village	No	Outside the village	August	October	2 Months
Niebe	Louga	Goumbala	Fatou Pouye	Ndiaga aw	Ndiaga aw	Single crop	2000	Village	Yes	SO	August	October	2 Months
Niebe	Louga	Goumbala	Fatou Pouye	Gouana	Goana	Single crop	2000	Village	Yes	SO	August	October	2 Months
Niebe	Louga	Goumbala	Fatou Pouye	Niébé bou wékh	White cowpea	Single crop	2000	Village	Yes	SO	August	October	2 Months
Niebe	Louga	Goumbala	Mama Goumbala	Ndiaga aw	Red cowpea	Single crop	1988	Village	Yes	SO	August	October	2 Months
Niebe	Louga	Goumbala	Alassane Ndong	Ndiaga aw	Ndiaga aw	Single crop	1985	Outside the village	Yes	SO	August	October	2 Months
Niebe	Louga	Goumbala	Alassane Ndong	Hectare	Hectare	Single crop	2015	Outside the village	No	Outside the village	August	October	2 Months
Niebe	Louga	Goumbala	Mbaye Diop	Ndiaga aw	Ndiaga aw	Single crop associated with groundnut	2000	RND	No	Village	August	October	2 Months
Niebe	Louga	Goumbala	Daba Sougou	Ndiaga aw	Ndiaga aw	Single crop	1996	Outside the village	Yes	SO	August	October	2 Months
Niebe	Louga	Goumbala	Fatou Goumbala	Ndiaga aw	Ndiaga aw	Single crop	1998	Outside the village	Yes	SO	August	October	2 Months
Niebe	Louga	Goumbala	Fatou Goumbala	Niébé bou wékh	White cowpea	Single crop	1995	Outside the village	Yes	SO	August	October	2 Months
Niebe	Louga	Goumbala	Fatou Goumbala	Gouana	Goana	Single crop	2013	Outside the village	Yes	SO	August	October	2 Months
Niebe	Louga	Goumbala	Aida Fall	Niébé bou khonk	Red cowpea	Single crop	1985	Village	Yes	SO	August	October	2 Months
Niebe	Louga	Goumbala	Aida Fall	Gouana	Goana	Single crop	2013	Outside the village	Yes	SO	August	October	2 Months
Niebe	Louga	Goumbala	Aida Fall	Niébé bou wékh	White cowpea	Single crop	1985	Village	Yes	SO	August	October	2 Months
Niebe	Louga	Goumbala	Khady Ndong	Niébé bou khonk	Red cowpea	Single crop	2005	Village	Yes	SO	August	October	2 Months
Niebe	Louga	Goumbala	Khady Ndong	Gouana	Goana	Single crop	2014	Outside the village	No	Outside the village	August	October	2 Months
Niebe	Louga	Goumbala	Khady Ndong	Niébé bou wékh	White cowpea	Single crop	2010	Outside the village	Yes	SO	August	October	2 Months
Niebe	Louga	Goumbala	Cheikh Goumbala	Niébé bou khonk	Red cowpea	Single crop	1995	Outside the village	Yes	SO	August	October	2 Months
Niebe	Louga	Goumbala	Cheikh Goumbala	Baye Ngagne	Baye Ngagne	Associated with groundnut	1995	Outside the village	Yes	SO	August	October	2 Months
Niebe	Louga	Sine Wade	Modou Fall Wade	Mosse kham	Red cowpea	Single crop	2005	Outside the village	Yes	SO	August	October	2 Months
Niebe	Louga	Sine Wade	Modou Fall Wade	Baye Ngagne	Baye Ngagne	Single crop	2005	Outside the village	Yes	SO	August	October	2 Months
Niebe	Louga	Sine Wade	Modou Fall Wade	Hectare	Hectare	Single crop	2015	Outside the village	No	NA	August	October	2 Months
Niebe	Louga	Sine Wade	Souleyemane Wade	Mosse kham	Red cowpea	Single crop	2005	Outside the village	Yes	SO	August	October	2 Months
Niebe	Louga	Sine Wade	Souleyemane Wade	Baye Ngagne	Baye Ngagne	Single crop	2005	Outside the village	Yes	SO	August	October	75 Days
Niebe	Louga	Sine Wade	Souleyemane Wade	Niébé bou wékh bou sew	White cowpea with small seeds	Single crop	2005	Outside the village	Yes	SO	August	October	2 Months
Niebe	Louga	Sine Wade	Souleyemane Wade	Hectare	Hectare	Single crop	2015	Outside the village	No	Outside the village	August	October	2 Months
Niebe	Louga	Sine Wade	Macouna Wade	Baye Ngagne	Baye Ngagne	Single crop	2005	Outside the village	Yes	SO	August	October	2 Months
Niebe	Louga	Sine Wade	Macouna Wade	Mosse kham	Red cowpea	Single crop	2005	Outside the village	Yes	SO	August	October	2 Months
Niebe	Louga	Sine Wade	Macouna Wade	Hectare	Hectare	Single crop	2015	Outside the village	No	Outside the village	August	October	2 Months
Niebe	Louga	Sine Wade	Sokhna Sall	Mosse kham	Red cowpea	Single crop	2005	Outside the village	Yes	SO	August	October	2 Months
Niebe	Louga	Sine Wade	Sokhna Sall	Niébé bou wékh	White cowpea	Single crop	2005	Outside the village	Yes	SO	August	October	2 Months
Niebe	Louga	Sine Wade	Sokhna Sall	Baye Ngagne	Baye Ngagne	Single crop	2005	Outside the village	Yes	SO	August	October	2 Months
Niebe	Louga	Sine Wade	Mawa Fall	Mosse kham	Red cowpea	Single crop	2000	Outside the village	Yes	SO	August	October	2 Months
Niebe	Louga	Sine Wade	Mawa Fall	Baye Ngagne	Baye Ngagne	Single crop	2000	Outside the village	Yes	SO	August	October	2 Months
Niebe	Louga	Sine Wade	Mawa Fall	Mame Fama	Mame Fama	Single crop	2011	Outside the village	Yes	SO	August	October	2 Months
Niebe	Louga	Sine Wade	Mawa Fall	Niébé bou wékh bou sew	White cowpea with small seeds	Single crop	1985	Village	Yes	SO	August	October	2 Months
Niebe	Louga	Sine Wade	Ndiaya Niang	Niébé bou wékh bou sew	White cowpea with small seeds	Single crop	1991	Outside the village	Yes	SO	August	October	2 Months
Niebe	Louga	Sine Wade	Ndiaya Niang	Mosse kham	Red cowpea	Single crop	2005	Village	Yes	SO	August	October	2 Months
Niebe	Louga	Sine Wade	Ndiaya Niang	Baye Ngagne	Baye Ngagne	Single crop	2005	Village	Yes	SO	August	October	2 Months
Niebe	Louga	Sine Wade	Alé Wade	Niébé bou khonk	Red cowpea	Single crop	1968	Outside the village	Yes	SO	August	October	2 Months
Niebe	Louga	Sine Wade	Alé Wade	Niébé bou wékh	White cowpea	Single crop	1968	Village	Yes	SO	August	October	2 Months
Niebe	Louga	Sine Wade	Alé Wade	Baye Ngagne	Baye Ngagne	Single crop	1968	Outside the village	Yes	SO	August	October	2 Months
Niebe	Louga	Sine Wade	Alé Wade	Niébé bou wékh	White cowpea	Single crop	2000	Outside the village	Yes	SO	August	October	45 Days
Niebe	Louga	Sine Wade	Alé Wade	Gouana	Goana	Associated with groundnut	2005	Outside the village	Yes	SO	August	October	2 Months
Niebe	Louga	Sine Wade	Moussa Niang	Niébé bou khonk	Red cowpea	Single crop	1960	Village	Yes	SO	August	October	3 Months
Niebe	Louga	Sine Wade	Moussa Niang	Niébé bou wékh	White cowpea	Single crop	1960	Village	Yes	SO	August	October	3 Months
Niebe	Louga	Sine Wade	Moussa Niang	Baye Ngagne	Baye Ngagne	Single crop	2003	Village	Yes	SO	August	October	3 Months
Niebe	Louga	Sine Wade	Ngoye Wade	Niébé bou khonk	Red cowpea	Single crop	2000	Outside the village	No	SO	August	October	75 Days
Niebe	Louga	Sine Wade	Ngoye Wade	Niébé bou wékh bou sew	White cowpea with small seeds	Single crop	2000	Outside the village	Yes	SO	August	October	75 Days
Niebe	Louga	Sine Wade	Ngoye Wade	Niébé bou wékh bou didj	White cowpea with big seeds	Single crop	2010	Outside the village	Yes	SO	August	October	75 Days
Niebe	Louga	Sine Wade	Ngoye Wade	Gouana	Goana	Single crop	2010	Outside the village	Yes	SO	August	October	75 Days
Niebe	Louga	Sine Wade	Touty Ndiaye	Mosse kham	Red cowpea	Single crop	1992	Outside the village	Yes	SO	August	October	2 Months
Niebe	Louga	Sine Wade	Touty Ndiaye	Niébé bou wékh	White cowpea	Single crop	1992	Outside the village	Yes	SO	August	October	2 Months
Niebe	Louga	Patoude	Sarah Sow	Niébé bou khonk	Red cowpea	Single crop	1995	Village	Yes	SO	August	October	75 Days
Niebe	Louga	Patoude	Sarah Sow	Niébé bou wékh	White cowpea	Single crop	1995	Village	Yes	SO	August	October	75 Days
Niebe	Louga	Patoude	Hamadou Dia	Niébé bodédjo	Red cowpea	Associated with groundnut	2007	Outside the village	No	Outside the village	August	October	75 Days
Niebe	Louga	Patoude	Hamadou Dia	Niébé danédjo	White cowpea	Associated with groundnut	2007	Outside the village	No	Outside the village	August	October	75 Days
Niebe	Louga	Patoude	Mariama Ba	Niébé bodédjo	Red cowpea	Single crop	1985	Village	Yes	SO	August	October	75 Days
Niebe	Louga	Patoude	Mariama Ba	Niébé bodédjo	Red cowpea	Single crop	NA	Village	Yes	SO	August	October	75 Days
Niebe	Louga	Patoude	Omar Ba	Mosse kham	Red cowpea	Single crop	1985	Village	Yes	SO	August	October	2 Months
Niebe	Louga	Patoude	Omar Ba	Niébé bou wékh	White cowpea	Single crop	NA	Village	Yes	SO	August	October	2 Months
Niebe	Louga	Patoude	Oumou Ka	Niébé bodédjo	Red cowpea	Single crop	1970	Village	Yes	SO	August	September	2 Months
Niebe	Louga	Patoude	Oumou Ka	Niébé danédjo	White cowpea	Single crop	1970	Village	Yes	SO	August	September	2 Months
Niebe	Louga	Patoude	Oumou Ka	Niébé bodédjo	Red cowpea	Single crop	1970	Village	Yes	SO	August	October	75 Days
Niebe	Louga	Patoude	Oumou Ka	Niébé bodédjo-balédjo	White-black cowpea	Single crop	1970	Village	Yes	SO	August	October	75 Days
Niebe	Louga	Patoude	Oumou Ka	Non identifié	Not identified	Single crop	2013	Outside the village	Yes	SO	August	September	2 Months
Niebe	Louga	Patoude	Bodjel Sow	Niébé bodédjo	Red cowpea	Single crop	1995	Outside the village	No	Outside the village	July	September	2 Months
Niebe	Louga	Patoude	Bodjel Sow	Niébé danédjo	White cowpea	Single crop	2015	Outside the village	No	Outside the village	July	September	2 Months
Niebe	Louga	Patoude	Balel Séne	Niébé bodédjo	Red cowpea	Single crop	2002	Outside the village	Yes	SO	July	September	2 Months
Niebe	Louga	Patoude	Balel Séne	Niébé bodédjo	Red cowpea	Single crop	2005	Outside the village	Yes	SO	July	September	2 Months
Niebe	Louga	Patoude	Balel Séne	Baye Ngagne	Baye Ngagne	Single crop	2002	Outside the village	Yes	SO	July	September	2 Months
Niebe	Louga	Patoude	Balel Séne	Niébé danédjo	White cowpea	Single crop	2002	Outside the village	Yes	SO	July	September	2 Months
Niebe	Louga	Patoude	Faty Sow	Niébé bodédjo	Red cowpea	Single crop	2010	Outside the village	No	Outside the village	July	September	45 Days
Niebe	Louga	Patoude	Aliou Dia	Niébé bodédjo	Red cowpea	Single crop	2005	Outside the village	No	Outside the village	July	September	2 Months
Niebe	Louga	Patoude	Aliou Dia	Niébé bodédjo	Red cowpea	Single crop	2010	Outside the village	No	Outside the village	July	September	45 Days
Niebe	Louga	Patoude	Aliou Dia	Niébé balédjo	Black cowpea	Single crop	2010	Outside the village	No	Outside the village	July	September	2 Months
Niebe	Louga	Patoude	Aliou Dia	Niébé danédjo	White cowpea	Single crop	2000	Outside the village	No	Outside the village	July	September	2 Months
Niebe	Louga	Patoude	Sofy Ka	Niébé bou wékh	White cowpea	Single crop	1990	Outside the village	No	Outside the village	July	September	2 Months
Niebe	Louga	Patoude	Sofy Ka	Niébé bou khonk	Red cowpea	Single crop	2014	Outside the village	No	Outside the village	July	September	2 Months
Niebe	Louga	Thioene	Ibrahima Seye	Niébé bou khonk	Red cowpea	Single crop	2008	Outside the village	Yes	SO	July	September	2 Months
Niebe	Louga	Thioene	Ibrahima Seye	Niébé bou wékh	White cowpea	Single crop	1985	Village	Yes	SO	July	September	2 Months
Niebe	Louga	Thioene	Omar Thiaw	Niébé bou wékh	White cowpea	Single crop	2000	Village	Yes	SO	July	September	2 Months
Niebe	Louga	Thioene	Daouda Thiaw	Niébé bou khonk	Red cowpea	Single crop	1990	Outside the village	Yes	SO	August	October	2 Months
Niebe	Louga	Thioene	Daouda Thiaw	Niébé bou wékh	White cowpea	Single crop	1990	Outside the village	Yes	SO	August	October	2 Months
Niebe	Louga	Thioene	Seye Mangane	Niébé bou khonk	Red cowpea	Single crop	2008	Outside the village	No	Outside the village	July	September	2 Months
Niebe	Louga	Thioene	Seye Mangane	Niébé bou wékh	White cowpea	Single crop	1995	Village	No	Outside the village	July	September	2 Months
Niebe	Louga	Thioene	Seye Mangane	Niébé bou nioul	Black cowpea	Single crop	1995	Village	Yes	SO	July	September	2 Months
Niebe	Louga	Thioene	Fatou Ndao	Niébé bou khonk	Red cowpea	Single crop	1990	Outside the village	Yes	SO	August	October	2 Months
Niebe	Louga	Thioene	Fatou Ndao	Niébé bou wékh	White cowpea	Single crop	1990	Outside the village	Yes	SO	August	October	2 Months
Niebe	Louga	Thioene	Fatou Ndao	Niébé bou nioul	Black cowpea	Single crop	1990	Outside the village	Yes	SO	August	October	2 Months
Niebe	Louga	Thioene	Modou Thiaw	Niébé bou khonk bou didji	Red cowpea with big seeds	Single crop	2005	Outside the village	Yes	SO	August	October	2 Months
Niebe	Louga	Thioene	Modou Thiaw	Niébé bou wékh bou sew	White cowpea with small seeds	Single crop	2005	Outside the village	Yes	SO	August	October	2 Months
Niebe	Louga	Thioene	Modou Faye	Niébé bou khonk bou sew	Red cowpea with small seeds	Single crop	2014	Outside the village	Yes	SO	August	October	2 Months
Niebe	Louga	Thioene	Modou Faye	Niébé bou wékh bou didj	White cowpea with big seeds	Single crop	2014	Outside the village	Yes	SO	August	October	2 Months
Niebe	Louga	Thioene	Rama Samb	Niébé bou wékh	White cowpea	Single crop	1995	Village	Yes	SO	August	October	3 Months
Niebe	Louga	Thioene	Rama Samb	Niébé bou khonk	Red cowpea	Single crop	1995	Village	Yes	SO	August	October	3 Months
Niebe	Louga	Thioene	Rama Samb	Niébé bou nioul	Black cowpea	Single crop	1995	Village	Yes	SO	August	October	3 Months
Niebe	Louga	Thioene	Kiné Lam	Niébé bou khonk	Red cowpea	Single crop	NA	Outside the village	Yes	SO	August	October	2 Months
Niebe	Louga	Thioene	Kiné Lam	Niébé bou wékh	White cowpea	Single crop	NA	Outside the village	Yes	SO	August	October	2 Months
Niebe	Louga	Thioene	Kiné Lam	Niébé bou nioul	Black cowpea	Single crop	NA	Outside the village	Yes	SO	August	October	2 Months
Niebe	Diourbel	Talakh	Gorgui Sow	Baye Ngagne	Black cowpea	Associated with groundnut	2005	Village	Yes	SO	July	September	2 Months
Niebe	Diourbel	Talakh	Gorgui Sow	Niébé bou khonk	Red cowpea	Associated with groundnut	2013	Outside the village	Yes	SO	July	September	40 Days
Niebe	Diourbel	Talakh	Gorgui Sow	Niébé bou wékh	White cowpea	Associated with groundnut	2012	Outside the village	Yes	SO	July	September	45 Days
Niebe	Diourbel	Talakh	Mbaye Ka	Baye Ngagne	Black cowpea	Single crop	1990	Village	No	Outside the village	July	September	2 Months
Niebe	Diourbel	Talakh	Mbaye Ka	Niébé bou khonk	Red cowpea	Associated with groundnut	1990	Village	No	Outside the village	July	September	2 Months
Niebe	Diourbel	Talakh	Mbaye Ka	Niébé bou wékh	White cowpea	Associated with groundnut	2012	Outside the village	No	Outside the village	July	September	45 Days
Niebe	Diourbel	Talakh	Mbaye Ka	Gouana	Goana	Single crop	2013	Outside the village	No	Outside the village	July	September	45 Days
Niebe	Diourbel	Talakh	Gorgui Dioug	Baye Ngagne	Black cowpea	Associated with groundnut	1974	Outside the village	Yes	SO	July	September	2 Months
Niebe	Diourbel	Talakh	Gorgui Dioug	Niébé bou khonk	Red cowpea	Single crop	2005	Outside the village	No	Outside the village	July	September	45 Days
Niebe	Diourbel	Talakh	Gorgui Dioug	Niébé bou wékh	White cowpea	Single crop	NA	Outside the village	Yes	SO	July	September	45 Days
Niebe	Diourbel	Talakh	Samba Diop	Niébé bou khonk	Red cowpea	Associated with groundnut	2011	Village	Yes	SO	July	September	2 Months
Niebe	Diourbel	Talakh	Samba Diop	Baye Ngagne	Baye Ngagne	Associated with groundnut	2011	Village	Yes	SO	July	September	2 Months
Niebe	Diourbel	Talakh	Amy Séne	Yacine	Yacine	Associated with groundnut	2010	Outside the village	No	Outside the village	July	September	45 Days
Niebe	Diourbel	Talakh	Amy Séne	Niébé bou khonk	Red cowpea	Single crop	2008	Village	Yes	SO	July	September	45 Days
Niebe	Diourbel	Talakh	Amy Séne	Baye Ngagne	Baye Ngagne	Single crop	2008	Village	Yes	SO	July	September	2 Months
Niebe	Diourbel	Talakh	Diegui Ka	Baye Ngagne	Black cowpea	Single crop	NA	Village	No	Village	July	September	2 Months
Niebe	Diourbel	Talakh	Diegui Ka	Niébé bou khonk	Red cowpea	Single crop	NA	Village	No	Village	July	September	2 Months
Niebe	Diourbel	Talakh	Mariama Dieng	Niébé bou khonk	Red cowpea	Associated with groundnut	1970	Village	Yes	SO	July	September	2 Months
Niebe	Diourbel	Talakh	Mariama Dieng	Baye Ngagne	Baye Ngagne	Single crop	NA	Village	Yes	SO	July	September	2 Months
Niebe	Diourbel	Talakh	Adjouma Ndiaye	Niébé bou khonk	Red cowpea	Single crop	1960	Village	Yes	SO	August	October	2 Months
Niebe	Diourbel	Talakh	Adjouma Ndiaye	Baye Ngagne	Baye Ngagne	Single crop	1960	Village	Yes	SO	August	October	2 Months
Niebe	Diourbel	Talakh	Adjouma Ndiaye	Niébé bou wékh	White cowpea	Single crop	1960	Village	Yes	SO	August	October	2 Months
Niebe	Diourbel	Talakh	Amy Dieng	Niébé bou nioul	Black cowpea	Single crop	1960	Village	Yes	SO	August	October	2 Months
Niebe	Diourbel	Talakh	Amy Dieng	Niébé bou khonk	Red cowpea	Single crop	1960	Village	Yes	SO	August	October	2 Months
Niebe	Diourbel	Talakh	Cheikh Ba	Niébé bou khonk	Red cowpea	Single crop	1980	Outside the village	Yes	SO	July	September	2 Months
Niebe	Diourbel	Talakh	Cheikh Ba	Niébé bou wékh	White cowpea	Single crop	1980	Outside the village	Yes	SO	July	September	2 Months
Niebe	Diourbel	Talakh	Cheikh Ba	Niébé bou nioul	Black cowpea	Single crop	1980	Outside the village	Yes	SO	July	September	2 Months
Niebe	Diourbel	Taiba Thiarene	Maguette Seck	Niébé bou nioul	Black cowpea	Associated with groundnut	1995	Outside the village	Yes	SO	July	September	2 Months
Niebe	Diourbel	Taiba Thiarene	Maguette Seck	Mosse kham	Red cowpea	Single crop	1995	Outside the village	Yes	SO	July	September	2 Months
Niebe	Diourbel	Taiba Thiarene	Maguette Seck	Niébé bou wékh	White cowpea	Single crop	1995	Outside the village	No	Outside the village	July	September	2 Months
Niebe	Diourbel	Taiba Thiarene	Maguette Diaw	Baye Ngagne	White cowpea	Single crop	2012	Village	Yes	SO	July	September	2 Months
Niebe	Diourbel	Taiba Thiarene	Maguette Diaw	Mosse kham	Red cowpea	Associated with groundnut	2012	Village	Yes	SO	July	September	2 Months
Niebe	Diourbel	Taiba Thiarene	Maguette Diaw	Niébé bou wékh	White cowpea	Single crop	2012	Village	Yes	SO	July	September	2 Months
Niebe	Diourbel	Taiba Thiarene	Maguette Diaw	Tachet	Red cowpea	Single crop	2015	Outside the village	No	Outside the village	July	September	2 Months
Niebe	Diourbel	Taiba Thiarene	Samba Top	Baye Ngagne	Baye Ngagne	Associated with groundnut	1997	Village	Yes	SO	July	September	2 Months
Niebe	Diourbel	Taiba Thiarene	Samba Top	Niébé bou khonk	Red cowpea	Single crop	1997	Village	Yes	SO	July	September	2 Months
Niebe	Diourbel	Taiba Thiarene	Samba Top	Niébé bou wékh	White cowpea	Single crop	1997	Village	Yes	SO	July	September	2 Months
Niebe	Diourbel	Taiba Thiarene	Faty Gaye Seck	Baye Ngagne	Baye Ngagne	Single crop	1965	Village	No	Outside the village	July	September	2 Months
Niebe	Diourbel	Taiba Thiarene	Faty Gaye Seck	Niébé bou khonk	Red cowpea	Single crop	1965	Village	No	Outside the village	July	September	2 Months
Niebe	Diourbel	Taiba Thiarene	Faty Gaye Seck	Niébé bou wékh	White cowpea	Single crop	1965	Village	No	Outside the village	July	September	2 Months
Niebe	Diourbel	Taiba Thiarene	Massata Seck	Baye Ngagne	Baye Ngagne	Single crop	1999	Village	Yes	SO	July	September	2 Months
Niebe	Diourbel	Taiba Thiarene	Massata Seck	Niébé bou khonk	Red cowpea	Associated with groundnut	1999	Village	Yes	SO	July	September	2 Months
Niebe	Diourbel	Taiba Thiarene	Massata Seck	Niébé bou wékh	White cowpea	Single crop	1999	Village	Yes	SO	July	September	2 Months
Niebe	Diourbel	Taiba Thiarene	Coumba Kane	Baye Ngagne	White cowpea	Single crop	1985	Village	Yes	SO	July	September	2 Months
Niebe	Diourbel	Taiba Thiarene	Coumba Kane	Mosse kham	Red cowpea	Single crop	1985	Village	Yes	SO	July	September	2 Months
Niebe	Diourbel	Taiba Thiarene	Coumba Kane	Niébé bou wékh	White cowpea	Single crop	1985	Village	Yes	SO	July	September	2 Months
Niebe	Diourbel	Taiba Thiarene	Amdy Seck	Baye Ngagne	Baye Ngagne	Single crop	1989	Village	Yes	SO	August	September	2 Months
Niebe	Diourbel	Taiba Thiarene	Amdy Seck	Niébé bou khonk	Red cowpea	Single crop	1989	Village	Yes	SO	August	October	2 Months
Niebe	Diourbel	Taiba Thiarene	Amdy Seck	Niébé bou wékh	White cowpea	Single crop	1989	Village	Yes	SO	August	October	45 Days
Niebe	Diourbel	Taiba Thiarene	Amdy Seck	Gouana	Goana	Single crop	2014	Outside the village	Yes	SO	August	October	2 Months
Niebe	Diourbel	Taiba Thiarene	Dame Kane	Niébé bou nioul	Black cowpea	Single crop	1955	Village	Yes	SO	August	October	2 Months
Niebe	Diourbel	Taiba Thiarene	Dame Kane	Niébé bou wékh	White cowpea	Associated with groundnut	1955	Village	Yes	SO	August	October	2 Months
Niebe	Diourbel	Taiba Thiarene	Dame Kane	Niébé bou khonk	Red cowpea	Single crop	1955	Village	Yes	SO	August	October	2 Months
Niebe	Diourbel	Taiba Thiarene	Mame bousso Ndiaye	Niébé bou khonk	Red cowpea	Single crop	1995	Village	Yes	SO	August	October	2 Months
Niebe	Diourbel	Taiba Thiarene	Mame bousso Ndiaye	Niébé bou wékh	White cowpea	Single crop	1995	Village	Yes	SO	August	October	2 Months
Niebe	Diourbel	Taiba Thiarene	Saliou Kane	Niébé bou nioul	Black cowpea	Single crop associated with groundnut	2010	Outside the village	No	Outside the village	July	September	2 Months
Niebe	Diourbel	Taiba Thiarene	Saliou Kane	Niébé bou khonk	Red cowpea	Single crop associated with groundnut	2010	Outside the village	No	Outside the village	July	September	2 Months
Niebe	Diourbel	Taiba Thiarene	Saliou Kane	Niébé bou wékh	White cowpea	Single crop associated with groundnut	2010	Outside the village	No	Outside the village	July	September	2 Months
Niebe	Diourbel	Bobi Kandji	Mor Kany Kandji	Niébé bou wékh	White cowpea	Single crop	2012	Village	Yes	SO	July	October	2 Months
Niebe	Diourbel	Bobi Kandji	Mor Kany Kandji	Niébé bou khonk	Red cowpea	Single crop	2012	Village	Yes	SO	July	October	75 Days
Niebe	Diourbel	Bobi Kandji	Mor Kany Kandji	Niébé bou wékh bou sew	White cowpea with small seeds	Single crop	1972	Village	No	Outside the village	July	October	90 Days
Niebe	Diourbel	Bobi Kandji	Ndaye Cissé	Niébé bou khonk	Red cowpea	Single crop	1975	Outside the village	Yes	SO	July	September	2 Months
Niebe	Diourbel	Bobi Kandji	Ndaye Cissé	Niébé bou wékh	White cowpea	Single crop	1975	Outside the village	Yes	SO	July	September	2 Months
Niebe	Diourbel	Bobi Kandji	Faty Faye	Niébé bou khonk	Red cowpea	Single crop	1965	Village	Yes	SO	July	September	2 Months
Niebe	Diourbel	Bobi Kandji	Faty Faye	Niébé bou wékh	White cowpea	Single crop	1965	Village	Yes	SO	July	September	2 Months
Niebe	Diourbel	Bobi Kandji	Ousmane Kandji	Niébé bou khonk	Red cowpea	Single crop	1960	Village	Yes	SO	July	October	2 Months
Niebe	Diourbel	Bobi Kandji	Ousmane Kandji	Niébé bou wékh	White cowpea	Single crop	1960	Village	Yes	SO	July	October	2 Months
Niebe	Diourbel	Bobi Kandji	Soda Kandji	Niébé bou khonk	Red cowpea	Single crop	1985	Outside the village	Yes	SO	July	September	2 Months
Niebe	Diourbel	Bobi Kandji	Soda Kandji	Niébé bou wékh	White cowpea	Single crop	1985	Outside the village	No	Outside the village	July	September	2 Months
Niebe	Diourbel	Bobi Kandji	Boury Kandji	Niébé bou khonk	Red cowpea	Single crop	1985	Village	Yes	SO	July	September	2 Months
Niebe	Diourbel	Bobi Kandji	Boury Kandji	Niébé bou wékh	White cowpea	Single crop	1985	Village	Yes	SO	July	September	2 Months
Niebe	Diourbel	Bobi Kandji	Boury Kandji	Gouana	Goana	Single crop	2015	Outside the village	No	Outside the village	July	September	2 Months
Niebe	Diourbel	Bobi Kandji	Abdou Tall	Niébé bou nioul	Black cowpea	Single crop	1975	Outside the village	Yes	SO	August	October	2 Months
Niebe	Diourbel	Bobi Kandji	Abdou Tall	Niébé bou wékh	White cowpea	Single crop	1975	Outside the village	Yes	SO	August	October	2 Months
Niebe	Diourbel	Bobi Kandji	Abdou Tall	Niébé bou khonk	Red cowpea	Single crop	1975	Outside the village	Yes	SO	August	October	2 Months
Niebe	Diourbel	Bobi Kandji	Khady Dia	Niébé bou khonk	Red cowpea	Single crop	1985	Village	Yes	SO	July	September	2 Months
Niebe	Diourbel	Bobi Kandji	Khady Dia	Niébé bou wékh	White cowpea	Single crop	1985	Village	Yes	SO	July	September	2 Months
Niebe	Diourbel	Bobi Kandji	Mansour Kandji	Mélakh	Melakh	Single crop	2012	Outside the village	Yes	SO	August	October	45 Days
Niebe	Diourbel	Bobi Kandji	Mansour Kandji	Niébé bou khonk	Red cowpea	Single crop	1979	Village	Yes	SO	August	October	2 Months
Niebe	Diourbel	Bobi Kandji	Mansour Kandji	Niébé bou wékh bou sew	White cowpea with small seeds	Single crop	1979	Village	Yes	SO	August	October	65 Days
Niebe	Diourbel	Bobi Kandji	Assane Gassama	Niébé bou wékh	White cowpea	Single crop	1996	Village	Yes	SO	August	October	2 Months
Niebe	Diourbel	Bobi Kandji	Assane Gassama	Mélakh	Melakh	Single crop	2008	Outside the village	Yes	SO	August	October	2 Months
Niebe	Diourbel	Bobi Kandji	Assane Gassama	Niébé bou nioul	Black cowpea	Single crop	1996	Village	Yes	SO	August	October	2 Months
Niebe	Diourbel	Ngouye Thiandigue	Assane Gassama	Niébé bou khonk	Red cowpea	Single crop	1996	Village	Yes	SO	August	October	2 Months
Niebe	Diourbel	Ngouye Thiandigue	Daba Lo	Niébé bou wékh	White cowpea	Associated with groundnut	2007	Village	Yes	SO	July	September	75 Days
Niebe	Diourbel	Ngouye Thiandigue	Daba Lo	Niébé bou khonk	Red cowpea	Associated with groundnut	2011	Village	Yes	SO	July	October	2 Months
Niebe	Diourbel	Ngouye Thiandigue	Mor Diéne	Niébé bou nioul	Black cowpea	Associated with groundnut	2000	Outside the village	Yes	SO	July	October	3 Months
Niebe	Diourbel	Ngouye Thiandigue	Mor Diéne	Niébé bou khonk	Red cowpea	Associated with groundnut	2010	Outside the village	Yes	SO	July	October	3 Months
Niebe	Diourbel	Ngouye Thiandigue	Daro Diéye	Baye Ngagne	Baye Ngagne	Single crop	1985	Outside the village	Yes	SO	July	September	2 Months
Niebe	Diourbel	Ngouye Thiandigue	Daro Diéye	Niébé bou khonk	Red cowpea	Associated with groundnut	2005	Outside the village	Yes	SO	July	September	2 Months
Niebe	Diourbel	Ngouye Thiandigue	Daro Diéye	Niébé bou wékh	White cowpea	Associated with groundnut	2015	Village	No	Village	July	September	40 Days
Niebe	Diourbel	Ngouye Thiandigue	Amy Bopp	Baye Ngagne	Baye Ngagne	Associated with groundnut	2008	Outside the village	No	Outside the village	July	September	2 Months
Niebe	Diourbel	Ngouye Thiandigue	Amy Bopp	Niébé bou khonk	Red cowpea	Single crop	2008	Outside the village	No	Outside the village	July	September	2 Months
Niebe	Diourbel	Ngouye Thiandigue	Saye Diouf	Baye Ngagne	Baye Ngagne	Single crop	1965	Outside the village	Yes	SO	July	September	2 Months
Niebe	Diourbel	Ngouye Thiandigue	Saye Diouf	Niébé bou khonk	Red cowpea	Single crop	1965	Outside the village	Yes	SO	July	September	2 Months
Niebe	Diourbel	Ngouye Thiandigue	Thiengoné Ngom	Baye Ngagne	Baye Ngagne	Single crop	1990	Village	Yes	SO	July	September	2 Months
Niebe	Diourbel	Ngouye Thiandigue	Thiengoné Ngom	Niébé bou khonk	Red cowpea	Single crop	1990	Village	Yes	SO	July	September	2 Months
Niebe	Diourbel	Ngouye Thiandigue	Thiengoné Ngom	Niébé Mame Diarra	Mame Diarra cowpea	Single crop	2015	Outside the village	No	Outside the village	July	September	2 Months
Niebe	Diourbel	Ngouye Thiandigue	Thiengoné Ngom	Tachet	Spotted	Single crop	2012	Outside the village	Yes	SO	July	September	2 Months
Niebe	Diourbel	Ngouye Thiandigue	Ndeye Fatou Séne	Niébé bou nioul	Black cowpea	Single crop	1990	Outside the village	No	Outside the village	August	October	2 Months
Niebe	Diourbel	Ngouye Thiandigue	Ndeye Fatou Séne	Niébé bou khonk	Red cowpea	Single crop	1990	Outside the village	No	Outside the village	August	October	2 Months
Niebe	Diourbel	Ngouye Thiandigue	Ndeye Fatou Séne	Niébé bou wékh	White cowpea	Single crop	1990	Outside the village	No	Outside the village	August	October	2 Months
Niebe	Diourbel	Ngouye Thiandigue	Ndeye Fatou Séne	Nénou Naat	Oeuf de pintade	Single crop	2012	Outside the village	No	Outside the village	August	October	2 Months
Niebe	Diourbel	Ngouye Thiandigue	Baye Djibi Ndiaye	Niébé bou nioul	Black cowpea	Associated with groundnut	1999	Outside the village	No	Outside the village	August	October	2 Months
Niebe	Diourbel	Ngouye Thiandigue	Baye Djibi Ndiaye	Niébé bou khonk	Red cowpea	Associated with groundnut	1999	Outside the village	No	Outside the village	August	October	2 Months
Niebe	Diourbel	Ngouye Thiandigue	Khady Ndiaye	Niébé bou nioul	Black cowpea	Single crop	2001	Outside the village	No	Outside the village	August	October	2 Months
Niebe	Diourbel	Ngouye Thiandigue	Khady Ndiaye	Niébé bou khonk	Red cowpea	Associated with groundnut	2001	Outside the village	No	Outside the village	August	October	2 Months
Niebe	Diourbel	Ngouye Thiandigue	Moussa Badiane	Niébé bou nioul	Black cowpea	Single crop	2010	Village	Yes	SO	August	October	2 Months
Niebe	Diourbel	Ngouye Thiandigue	Moussa Badiane	Mélakh	Melakh	Single crop	2014	Village	Yes	SO	August	October	45 Days
Niebe	Diourbel	Ngouye Thiandigue	Moussa Badiane	Niébé bou khonk	Red cowpea	Single crop	2010	Village	Yes	SO	August	October	2 Months
Niebe	Diourbel	Ngouye Thiandigue	Moussa Badiane	Niébé bou wékh	White cowpea	Single crop	2010	Village	Yes	SO	August	October	2 Months
Seupe	Diourbel	Ngue Gueye Faye	El Hadj Faye	Niébé bou nioul	Black cowpea	Associated with groundnut	2004	Outside the village	No	Outside the village	June	October	75 Days
Seupe	Diourbel	Ngue Gueye Faye	Mor Faye	Niébé bou khonk	Red cowpea	Associated with groundnut	2005	Village	No	Outside the village	July	September	2 Months
Seupe	Diourbel	Ngue Gueye Faye	Mor Faye	Niébé bou nioul	Black cowpea	Associated with groundnut	2009	Village	No	Outside the village	July	September	75 Days
Seupe	Diourbel	Ngue Gueye Faye	Sokhna Sarr	Baye Ngagne	Baye Ngagne	Single crop	2012	Outside the village	Yes	SO	July	September	2 Months
Seupe	Diourbel	Ngue Gueye Faye	Saye Diop	Niébé bou nioul	Black cowpea	Single crop	NA	Village	Yes	SO	July	September	2 Months
Seupe	Diourbel	Ngue Gueye Faye	Saye Diop	Niébé bou khonk	Red cowpea	Single crop	NA	Village	Yes	SO	July	September	2 Months
Seupe	Diourbel	Ngue Gueye Faye	Mbéne Mbaye	Niébé bou nioul	Black cowpea	Single crop	2009	Village	Yes	SO	July	September	2 Months
Seupe	Diourbel	Ngue Gueye Faye	Mbéne Mbaye	Niébé bou khonk	Red cowpea	Single crop	2009	Village	Yes	SO	July	September	2 Months
Seupe	Diourbel	Ngue Gueye Faye	Modou Faye	Niébé bou nioul	Black cowpea	Single crop	1994	Village	Yes	SO	August	October	2 Months
Seupe	Diourbel	Ngue Gueye Faye	Modou Faye	Mélakh	Melakh	Single crop	2015	Outside the village	Yes	SO	August	October	2 Months
Seupe	Diourbel	Ngue Gueye Faye	Modou Faye	Niébé bou wékh	White cowpea	Single crop	1990	Village	Yes	SO	August	October	2 Months
Seupe	Diourbel	Ngue Gueye Faye	Modou Faye	Niébé bou khonk	Red cowpea	Single crop	1990	Village	Yes	SO	August	October	2 Months
Seupe	Diourbel	Ngue Gueye Faye	Djeynaba Faye	Ndao counda	Ndao counda	Single crop	NA	NA	Yes	SO	July	September	2 Months
Seupe	Diourbel	Ngue Gueye Faye	Djeynaba Faye	Niébé bou wékh	White cowpea	Single crop	NA	NA	Yes	SO	July	September	75 Days
Seupe	Diourbel	Ngue Gueye Faye	Djeynaba Faye	Baye Ngagne	Baye Ngagne	Single crop	NA	NA	Yes	SO	July	September	2 Months
Seupe	Diourbel	Ngue Gueye Faye	Djeynaba Faye	Niébé bou khonk	Red cowpea	Single crop	NA	NA	Yes	SO	July	September	2 Months
Seupe	Diourbel	Ngue Gueye Faye	Djibril Faye	Niébé bou khonk	Red cowpea	Single crop	1975	Village	Yes	SO	August	October	2 Months
Seupe	Diourbel	Ngue Gueye Faye	Djibril Faye	Niébé bou wékh	White cowpea	Single crop	1975	Village	Yes	SO	August	October	2 Months
Seupe	Diourbel	Ngue Gueye Faye	Djibril Faye	Baye Ngagne	Baye Ngagne	Single crop	1975	Village	Yes	SO	August	October	2 Months
Seupe	Diourbel	Ngue Gueye Faye	Modou Ndiaye	Niébé bou khonk	Red cowpea	Single crop	1970	Outside the village	Yes	SO	August	October	2 Months
Seupe	Diourbel	Ngue Gueye Faye	Modou Ndiaye	Niébé bou wékh	White cowpea	Single crop	1970	Outside the village	Yes	SO	August	October	2 Months
Seupe	Diourbel	Ngue Gueye Faye	Modou Ndiaye	Baye Ngagne	Baye Ngagne	Single crop	1970	Outside the village	Yes	SO	August	October	70 Days
Seupe	Diourbel	Tiakh Niang	Boury Niang	Niébé bou nioul	Black cowpea	Single crop	1980	Outside the village	Yes	SO	July	September	2 Months
Seupe	Diourbel	Tiakh Niang	Boury Niang	Niébé bou wékh bou didj	White cowpea with big seeds	Single crop	2000	Outside the village	Yes	SO	July	September	2 Months
Seupe	Diourbel	Tiakh Niang	Sokhna Diouf	Niébé bou wékh bou didj	White cowpea with big seeds	Single crop	2010	Outside the village	Yes	SO	July	September	2 Months
Seupe	Diourbel	Tiakh Niang	Cheikh Coumba Niang	Niébé bou nioul	Black cowpea	Associated with groundnut	1995	Village	Yes	SO	July	September	2 Months
Seupe	Diourbel	Tiakh Niang	Cheikh Coumba Niang	Niébé bou khonk	Red cowpea	Single crop	1995	Village	Yes	SO	July	September	2 Months
Seupe	Diourbel	Tiakh Niang	Cheikh Coumba Niang	Niébé bou wékh	White cowpea	Associated with groundnut	1995	Village	Yes	SO	July	September	2 Months
Seupe	Diourbel	Tiakh Niang	Marame Ndiaye	Niébé bou nioul	Black cowpea	Single crop	1970	Outside the village	Yes	SO	July	September	2 Months
Seupe	Diourbel	Tiakh Niang	Marame Ndiaye	Niébé bou wékh bou didj	White cowpea with big seeds	Single crop	2014	Outside the village	Yes	SO	July	September	2 Months
Seupe	Diourbel	Tiakh Niang	Marame Ndiaye	Niébé bou khonk	Red cowpea	Single crop	1970	Outside the village	Yes	SO	July	September	2 Months
Seupe	Diourbel	Tiakh Niang	Marame Ndiaye	Niébé bou wékh bou sew	White cowpea with small seeds	Single crop	2015	Village	No	Village	July	September	50 Days
Seupe	Diourbel	Tiakh Niang	Sokhna Séne	Niébé bou nioul	Black cowpea	Single crop associated with groundnut	2005	Outside the village	Yes	SO	July	September	2 Months
Seupe	Diourbel	Tiakh Niang	Sokhna Séne	Niébé bou khonk	Red cowpea	Single crop associated with groundnut	2005	Outside the village	Yes	SO	July	September	2 Months
Seupe	Diourbel	Tiakh Niang	Sokhna Séne	Niébé bou wékh	White cowpea	Single crop associated with groundnut	2005	Outside the village	Yes	SO	July	September	2 Months
Seupe	Diourbel	Tiakh Niang	Modou Niang	Niébé bou wékh	White cowpea	Single crop	1975	Outside the village	Yes	SO	August	October	70 Days
Seupe	Diourbel	Tiakh Niang	Mor Sokhna Niang	Niébé bou nioul	Black cowpea	Associated with groundnut	1975	Village	Yes	SO	August	October	2 Months
Seupe	Diourbel	Tiakh Niang	Mor Sokhna Niang	Niébé bou wékh	White cowpea	Single crop	1975	Village	Yes	SO	August	October	2 Months
Seupe	Diourbel	Tiakh Niang	Mor Sokhna Niang	Niébé bou khonk	Red cowpea	Associated with groundnut	1975	Village	Yes	SO	August	October	2 Months
Seupe	Diourbel	Tiakh Niang	Serigne Niang	Niébé bou nioul	Black cowpea	Single crop	1970	Outside the village	Yes	SO	August	October	2 Months
Seupe	Diourbel	Tiakh Niang	Serigne Niang	Niébé bou wékh	White cowpea	Single crop	1970	Outside the village	Yes	SO	August	October	2 Months
Seupe	Diourbel	Tiakh Niang	Cheikh Niang	Niébé bou khonk	Red cowpea	Associated with groundnut	1966	Outside the village	Yes	SO	July	September	2 Months
Seupe	Diourbel	Tiakh Niang	Cheikh Niang	Niébé bou wékh	White cowpea	Associated with groundnut	1966	Outside the village	Yes	SO	July	September	2 Months
Seupe	Diourbel	Tiakh Niang	Cheikh Niang	Niébé bou nioul	Black cowpea	Associated with groundnut	1966	Outside the village	Yes	SO	July	September	2 Months
Seupe	Diourbel	Tiakh Niang	Cheikh Niang	Niébé bou khonk	Red cowpea	Single crop	1980	Village	Yes	SO	August	October	2 Months
Seupe	Diourbel	Tiakh Niang	Cheikh Niang	Niébé bou nioul	Black cowpea	Single crop	1980	Village	Yes	SO	August	October	2 Months
Seupe	Diourbel	Tiakh Niang	Cheikh Niang	Niébé bou wékh	White cowpea	Single crop	1980	Village	Yes	SO	August	October	2 Months
Niao	Fatick	Mbamane Diaraff	Mbéry Séne	Baye Ngagne	Baye Ngagne	Associated with groundnut	1980	Village	Yes	SO	July	September	2 Months
Niao	Fatick	Mbamane Diaraff	Mbéry Séne	Mélakh	Melakh	Single crop	2000	Outside the village	Yes	SO	July	September	2 Months
Niao	Fatick	Mbamane Diaraff	Mbéry Séne	Yacine	Yacine	Single crop	2010	Outside the village	Yes	SO	July	September	2 Months
Niao	Fatick	Mbamane Diaraff	Awa Gor Séne	Baye Ngagne	Baye Ngagne	Associated with groundnut	2008	Village	Yes	SO	July	September	2 Months
Niao	Fatick	Mbamane Diaraff	Awa Séne	Baye Ngagne	Baye Ngagne	Single crop	1965	Village	Yes	SO	July	September	2 Months
Niao	Fatick	Mbamane Diaraff	Awa Séne	Niébé bou wékh bou didj	White cowpea with big seeds	Single crop	2012	Village	Yes	SO	July	September	2 Months
Niao	Fatick	Mbamane Diaraff	Babacar Niang	Baye Ngagne	Baye Ngagne	Associated with groundnut	1976	Village	Yes	SO	July	September	2 Months
Niao	Fatick	Mbamane Diaraff	Babacar Niang	Niébé bou wékh	White cowpea	Associated with groundnut	2005	Outside the village	No	Outside the village	July	September	2 Months
Niao	Fatick	Mbamane Diaraff	Babacar Niang	Niébé bou khonk	Red cowpea	Associated with groundnut	2005	Outside the village	Yes	SO	July	September	2 Months
Niao	Fatick	Mbamane Diaraff	Ndiouck Faye	Baye Ngagne	Baye Ngagne	Single crop	1962	Outside the village	Yes	SO	July	September	2 Months
Niao	Fatick	Mbamane Diaraff	Adama Faye	Baye Ngagne	Baye Ngagne	Single crop associated with groundnut	1969	Outside the village	Yes	SO	July	September	2 Months
Niao	Fatick	Mbamane Diaraff	Amy Bakhoum	Baye Ngagne	Baye Ngagne	Associated with groundnut	2000	Village	Yes	SO	July	September	2 Months
Niao	Fatick	Mbamane Diaraff	Amy Bakhoum	Niébé bou wékh	White cowpea	Associated with groundnut	2010	Outside the village	No	Outside the village	July	September	2 Months
Niao	Fatick	Mbamane Diaraff	Amy Bakhoum	Niébé bou khonk	Red cowpea	Associated with groundnut	2015	Village	No	Outside the village	July	September	2 Months
Niao	Fatick	Mbamane Diaraff	Ndiouck Faye	Niébé bou nioul	Black cowpea	Associated with groundnut	2005	Outside the village	No	Outside the village	July	September	2 Months
Niao	Fatick	Mbamane Diaraff	Ndiouck Faye	Niébé bou khonk	Red cowpea	Associated with groundnut	2013	Village	No	Village	July	September	2 Months
Niao	Fatick	Mbamane Diaraff	Ndiouck Faye	Niébé bou wékh bou sew	White cowpea with small seeds	Associated with groundnut	2013	Village	No	Village	July	September	2 Months
Niao	Fatick	Mbamane Diaraff	Ngara Diouf	Baye Ngagne	Baye Ngagne	Associated with groundnut	2011	Village	Yes	SO	July	September	2 Months
Niao	Fatick	Mbamane Diaraff	Ngara Diouf	Niébé bou wékh	White cowpea	Associated with groundnut	2011	Village	Yes	SO	July	October	3 Months
Niao	Fatick	Dosse Diaraff	Mamadou Séne	Baye Ngagne	Baye Ngagne	Single crop associated with groundnut	1987	Outside the village	Yes	SO	July	September	2 Months
Niao	Fatick	Dosse Diaraff	Babacar Ndiaye	Baye Ngagne	Baye Ngagne	Single crop	1995	Outside the village	Yes	SO	July	September	2 Months
Seupe	Fatick	Dosse Diaraff	Babacar Ndiaye	Niébé bou wékh	White cowpea	Associated with groundnut	2012	Outside the village	Yes	SO	July	September	2 Months
Seupe	Fatick	Dosse Diaraff	Yagoye Thiaré	Baye Ngagne	Baye Ngagne	Single crop	1965	Outside the village	No	Outside the village	July	September	2 Months
Seupe	Fatick	Dosse Diaraff	Aissatou Ndiaye	Baye Ngagne	Baye Ngagne	Associated with groundnut	2012	Village	Yes	SO	July	September	2 Months
Seupe	Fatick	Dosse Diaraff	Dip Kor Ngom	Baye Ngagne	Baye Ngagne	Associated with groundnut	2012	Outside the village	Yes	SO	July	September	2 Months
Seupe	Fatick	Dosse Diaraff	Dip Kor Ngom	Mélakh	Melakh	Single crop	2011	Outside the village	No	Outside the village	July	September	40 Days
Seupe	Fatick	Dosse Diaraff	Pierre Ngom	Baye Ngagne	Baye Ngagne	Single crop	1985	Village	Yes	SO	July	September	2 Months
Seupe	Fatick	Dosse Diaraff	Joseph Séne	Baye Ngagne	Baye Ngagne	Single crop associated with groundnut	2000	Outside the village	Yes	SO	July	September	2 Months
Seupe	Fatick	Dosse Diaraff	Martine Thiaw	Baye Ngagne	Baye Ngagne	Associated with groundnut	2003	Outside the village	Yes	SO	July	September	2 Months
Seupe	Fatick	Dosse Diaraff	Adama Diouf	Baye Ngagne	Baye Ngagne	Associated with groundnut	1995	Outside the village	No	SO	July	September	2 Months
Seupe	Fatick	Dosse Diaraff	Teningue Sarr	Baye Ngagne	Baye Ngagne	Associated with groundnut	2010	Outside the village	Yes	SO	July	September	2 Months
Seupe	Fatick	Dosse Diaraff	Teningue Sarr	Niébé bou wékh bou sew	White cowpea with small seeds	Associated with groundnut	2010	Outside the village	Yes	SO	July	September	2 Months
Niebe	Fatick	Boly Keur Mandaw	Birane Ndao	Niébé bou khonk	Red cowpea	Single crop	2013	Outside the village	No	Outside the village	July	September	2 Months
Niebe	Fatick	Boly Keur Mandaw	Birane Ndao	Niébé bou wékh	White cowpea	Single crop	2012	Outside the village	No	Outside the village	July	September	2 Months
Niebe	Fatick	Boly Keur Mandaw	Omar Ndaw	Niébé bou wékh	White cowpea	Single crop	NA	Outside the village	Yes	SO	August	October	2 Months
Niebe	Fatick	Boly Keur Mandaw	Omar Ndaw	Niébé bou nioul	Black cowpea	Single crop	NA	Outside the village	Yes	SO	August	October	2 Months
Niebe	Fatick	Boly Keur Mandaw	Ramatoulaye Diouf	Niébé bou nioul	Black cowpea	Associated with groundnut	2013	Village	Yes	SO	July	September	2 Months
Niebe	Fatick	Boly Keur Mandaw	Ibou Ndaw	Niébé bou nioul	Black cowpea	Associated with groundnut	2004	Outside the village	No	Outside the village	July	September	2 Months
Niebe	Fatick	Boly Keur Mandaw	Ibou Ndaw	Niébé bou wékh	White cowpea	Single crop	NA	Outside the village	No	Outside the village	August	NA	NA
Niebe	Fatick	Boly Keur Mandaw	Yandé Diba	Niébé bou khonk	Red cowpea	Single crop	2013	Outside the village	Yes	SO	July	September	2 Months
Niebe	Fatick	Boly Keur Mandaw	Mamadou Sankaré	Niébé bou wékh	White cowpea	Single crop	1999	Village	No	Outside the village	July	September	2 Months
Niebe	Fatick	Boly Keur Mandaw	Mamadou Sankaré	Niébé bou nioul	Black cowpea	Single crop	1999	Village	No	Outside the village	July	September	2 Months
Niebe	Fatick	Boly Keur Mandaw	Fatou Ly	Niébé bou nioul	Black cowpea	Associated with groundnut	1999	Outside the village	Yes	SO	July	September	2 Months
Niebe	Fatick	Boly Keur Mandaw	Fatou Ly	Niébé bou wékh	White cowpea	Associated with groundnut	1999	Outside the village	Yes	SO	July	September	2 Months
Niebe	Fatick	Boly Keur Mandaw	Moussa Sankaré	Niébé bou wékh	White cowpea	Single crop associated with groundnut	1985	Village	Yes	SO	July	September	2 Months
Niebe	Fatick	Boly Keur Mandaw	Fatou Ndaw	Niébé bou nioul	Black cowpea	Associated with groundnut	1985	Outside the village	No	Outside the village	July	September	2 Months
Niebe	Fatick	Boly Keur Mandaw	Mouhamed Moussa Ndao	Mélakh	Melakh	Single crop	2015	Outside the village	No	Outside the village	August	September	45 Days
Niebe	Fatick	Tewrou	Moussa Gueye	Niébé bou nioul	Black cowpea	Single crop	2006	Village	Yes	SO	July	September	2 Months
Niebe	Fatick	Tewrou	Moussa Gueye	Niébé bou wékh bou sew	White cowpea with small seeds	Single crop	2013	Outside the village	Yes	SO	July	September	40 Days
Niebe	Fatick	Tewrou	Moussa Gueye	Niébé bou khonk	Red cowpea	Associated with groundnut	2006	Village	Yes	SO	July	September	2 Months
Niebe	Fatick	Tewrou	Moussa Gueye	Niébé bou wékh bou didj	White cowpea with big seeds	Single crop	2006	Outside the village	Yes	SO	July	September	2 Months
Niebe	Fatick	Tewrou	Abdou Gueye	Niébé bou khonk	Red cowpea	Associated with groundnut	2005	Outside the village	Yes	SO	July	September	2 Months
Niebe	Fatick	Tewrou	Abdou Gueye	Walette	Early	Associated with groundnut	2005	Outside the village	Yes	SO	July	September	2 Months
Niebe	Fatick	Tewrou	Ndaye Ndour	Niébé bou khonk	Red cowpea	Associated with groundnut	1970	Outside the village	Yes	SO	July	September	2 Months
Niebe	Fatick	Tewrou	Ndaye Ndour	Niébé bou wékh bou sew	White cowpea with small seeds	Associated with groundnut	1970	Outside the village	Yes	SO	July	September	40 Days
Niebe	Fatick	Tewrou	Ndaye Ndour	Niébé bou nioul	Black cowpea	Associated with groundnut	1970	Outside the village	Yes	SO	July	September	2 Months
Niebe	Fatick	Tewrou	Aliou Diouf	Niébé bou khonk	Red cowpea	Associated with groundnut	1995	Outside the village	Yes	SO	July	September	2 Months
Niebe	Fatick	Tewrou	Aliou Diouf	Niébé bou wékh	White cowpea	Associated with groundnut	1995	Village	Yes	SO	July	September	2 Months
Niebe	Fatick	Tewrou	Aliou Diouf	Ndieussiw	Ndieussiw	Single crop	1995	Village	No	Outside the village	July	September	2 Months
Niebe	Fatick	Tewrou	Madické Seye	Niébé bou nioul	Black cowpea	Associated with groundnut	1982	Village	Yes	SO	July	September	2 Months
Niebe	Fatick	Tewrou	Madické Seye	Niébé bou khonk	Red cowpea	Associated with groundnut	1982	Village	Yes	SO	July	September	2 Months
Niebe	Fatick	Tewrou	Madické Seye	Niébé bou wékh	White cowpea	Associated with groundnut	2012	Outside the village	Yes	SO	July	September	2 Months
Niebe	Fatick	Tewrou	Madické Seye	Gouana	Goana	Associated with groundnut	2012	Outside the village	Yes	SO	July	September	2 Months
Niebe	Fatick	Tewrou	Soudou Faye	Niébé bou khonk	Red cowpea	Single crop	2000	Outside the village	Yes	SO	July	September	55 Days
Niebe	Fatick	Tewrou	Soudou Faye	Niébé bou wékh	White cowpea	Single crop	2000	Outside the village	Yes	SO	July	September	45 Days
Niebe	Fatick	Tewrou	Mbéne ndour	Niébé bou nioul	Black cowpea	Associated with groundnut	2014	Outside the village	Yes	SO	July	September	2 Months
Niebe	Fatick	Tewrou	Daouda Sow	Niébé bou khonk	Red cowpea	Associated with groundnut	1980	Outside the village	Yes	SO	July	September	75 Days
Niebe	Fatick	Tewrou	Daouda Sow	Niébé bou nioul	Black cowpea	Single crop	1985	Outside the village	Yes	SO	July	September	75 Days
Niebe	Fatick	Tewrou	Daouda Sow	Niébé bou wékh	White cowpea	Single crop	1980	Outside the village	Yes	SO	July	September	45 Days
Niebe	Fatick	Tewrou	Omar Ba	Niébé bou wékh	White cowpea	Single crop	1982	Outside the village	Yes	SO	July	September	2 Months
Niebe	Fatick	Tewrou	Omar Ba	Niébé bou nioul	Black cowpea	Associated with groundnut	1982	Outside the village	Yes	SO	July	September	2 Months
Niebe	Fatick	Tewrou	Omar Ba	Niébé bou khonk	Red cowpea	Single crop	1982	Outside the village	No	Outside the village	July	September	2 Months
Niebe	Fatick	Soumbel Keur Latyr	Mame Birame Badiane	Niébé bou wékh	White cowpea	Associated with groundnut	2013	Outside the village	No	Outside the village	July	September	2 Months
Niebe	Fatick	Soumbel Keur Latyr	Khady Séne	Niébé bou nioul	Black cowpea	Associated with groundnut	2011	Village	Yes	SO	July	September	2 Months
Niebe	Fatick	Soumbel Keur Latyr	Samba Badiane	Niébé bou wékh bou didj	White cowpea with big seeds	Associated with groundnut	2005	Village	Yes	SO	July	September	2 Months
Niebe	Fatick	Soumbel Keur Latyr	Samba Badiane	Niébé bou khonk	Red cowpea	Associated with groundnut	2011	Outside the village	Yes	SO	July	September	2 Months
Niebe	Fatick	Soumbel Keur Latyr	Modou Sokhna Ndiaye	Niébé bou wékh	White cowpea	Associated with groundnut	2013	Outside the village	No	Outside the village	July	September	50 Days
Niebe	Fatick	Soumbel Keur Latyr	Ngilane Diouf	Niébé bou nioul	Black cowpea	Single crop	1970	Outside the village	Yes	SO	July	September	2 Months
Niebe	Fatick	Soumbel Keur Latyr	Ngilane Diouf	Niébé bou wékh	White cowpea	Associated with groundnut	2013	Outside the village	Yes	SO	July	September	2 Months
Niebe	Fatick	Soumbel Keur Latyr	Ngilane Diouf	Niébé bou khonk	Red cowpea	Associated with groundnut	2012	Outside the village	Yes	SO	July	September	45 Days
Niebe	Fatick	Soumbel Keur Latyr	Adama Ndour	Niébé bou nioul	Black cowpea	Single crop	2013	Outside the village	Yes	SO	July	September	2 Months
Niebe	Fatick	Soumbel Keur Latyr	Adama Ndour	Niébé bou wékh	White cowpea	Single crop	2013	Outside the village	Yes	SO	July	September	2 Months
Niebe	Fatick	Soumbel Keur Latyr	Amat Dang	Niébé bou nioul	Black cowpea	Single crop	1989	Outside the village	Yes	SO	July	September	2 Months
Niebe	Fatick	Soumbel Keur Latyr	Astou Séne	Niébé bou wékh	White cowpea	Associated with groundnut	1980	Outside the village	Yes	SO	July	September	2 Months
Niebe	Fatick	Soumbel Keur Latyr	Astou Séne	Niébé bou khonk	Red cowpea	Associated with groundnut	1980	Outside the village	Yes	SO	July	September	2 Months
Niebe	Sedhiou	Taiba Djassor	Aminata Cissé	Niébé bou wékh	White cowpea	Associated with groundnut	2013	Village	Yes	SO	July	September	2 Months
Niebe	Sedhiou	Taiba Djassor	Aminata Cissé	Niébé bou nioul	Black cowpea	Associated with groundnut	2011	Village	Yes	SO	July	September	2 Months
Niebe	Sedhiou	Taiba Djassor	Bombé Diagne	Niébé bou nioul	Black cowpea	Associated with groundnut	2000	Village	Yes	SO	July	September	2 Months
Niebe	Sedhiou	Taiba Djassor	Amy Gaye	Niébé bou khonk	Red cowpea	Associated with groundnut	2011	Village	Yes	SO	July	September	2 Months
Niebe	Sedhiou	Taiba Djassor	Amy Gaye	Niébé bou wékh	White cowpea	Associated with groundnut	2011	Village	Yes	SO	July	September	2 Months
Niebe	Sedhiou	Taiba Djassor	Amadou Cissé	Niébé bou wékh	White cowpea	Associated with groundnut	1997	Village	Yes	SO	July	September	2 Months
Niebe	Sedhiou	Taiba Djassor	Aissatou Cissé	Niébé bou wékh	White cowpea	Associated with groundnut	1998	Outside the village	No	Outside the village	July	September	2 Months
Niebe	Sedhiou	Taiba Djassor	Aissatou Cissé	Niébé bou nioul	Black cowpea	Associated with groundnut	1998	Outside the village	No	Outside the village	July	September	2 Months
Niebe	Sedhiou	Taiba Djassor	Aissatou Cissé	Niébé bou khonk	Red cowpea	Associated with groundnut	2010	Outside the village	No	Outside the village	July	September	45 Days
Niebe	Sedhiou	Taiba Djassor	Mor Cissé	Niébé bou khonk	Red cowpea	Associated with groundnut	1999	Outside the village	Yes	SO	July	September	2 Months
Niebe	Sedhiou	Taiba Djassor	Mor Cissé	Niébé bou nioul	Black cowpea	Associated with groundnut	1999	Outside the village	Yes	SO	July	September	2 Months
Niebe	Sedhiou	Taiba Djassor	Fatou Seck	Niébé bou nioul	Black cowpea	Associated with groundnut	2004	Village	Yes	SO	July	September	2 Months
Niebe	Sedhiou	Taiba Djassor	Amy Cissé	Niébé bou nioul	Black cowpea	Associated with groundnut	2000	Outside the village	Yes	SO	July	September	2 Months
Niebe	Sedhiou	Taiba Djassor	Babacar Diallo	Niébé bou nioul	Black cowpea	Associated with groundnut	2013	Village	Yes	SO	July	September	2 Months
Niebe	Sedhiou	Keur Sette	El Hadj Mbaye	Niébé bou wékh	White cowpea	Associated with groundnut	2013	Outside the village	Yes	SO	July	September	2 Months
Niebe	Sedhiou	Keur Sette	El Hadj Mbaye	Niébé bou nioul	Black cowpea	Associated with groundnut	2013	Outside the village	Yes	SO	July	September	2 Months
Niebe	Sedhiou	Keur Sette	El Hadj Dramé	Niébé bou khonk	Red cowpea	Associated with groundnut	2013	Outside the village	No	Village	July	September	2 Months
Niebe	Sedhiou	Keur Sette	El Hadj Dramé	Niébé bou wékh	White cowpea	Associated with groundnut	1999	Village	No	Village	July	September	2 Months
Niebe	Sedhiou	Keur Sette	Fatou Cissé	Niébé bou wékh	White cowpea	Associated with groundnut	2005	Outside the village	No	Outside the village	July	September	2 Months
Niebe	Sedhiou	Keur Sette	Alimatou Cissé	Niébé bou nioul	Black cowpea	Associated with groundnut	1999	Outside the village	Yes	SO	July	September	2 Months
Niebe	Sedhiou	Keur Sette	El Hadj Cissé	Niébé bou wékh	White cowpea	Associated with groundnut	1999	Village	Yes	SO	July	September	2 Months
Niebe	Sedhiou	Keur Sette	Ndaye Mbaye	Niébé bou nioul	Black cowpea	Associated with groundnut	2013	Outside the village	Yes	SO	July	September	2 Months
Niebe	Sedhiou	Keur Sette	Fatou 2 Cissé	Niébé bou wékh	White cowpea	Associated with groundnut	1997	Outside the village	No	Outside the village	July	September	2 Months
Niebe	Sedhiou	Keur Sette	Sette Dramé	Niébé bou wékh	White cowpea	Associated with groundnut	1999	Village	Yes	SO	July	September	2 Months
Niebe	Sedhiou	Keur Sette	Cheikh Tidiane Dramé	Niébé bou wékh	White cowpea	Associated with groundnut	1999	Village	Yes	SO	July	September	2 Months
Niebe	Sedhiou	Keur Sette	Cheikh Tidiane Dramé	Niébé bou khonk	Red cowpea	Associated with groundnut	1999	Village	Yes	SO	July	September	2 Months
Niebe	Sedhiou	Keur Sette	Adjara Dramé	Niébé bou wékh	White cowpea	Associated with groundnut	1997	Outside the village	Yes	SO	July	September	2 Months
Niebe	Sedhiou	Keur Sette	Fatou Dramé	Niébé bou wékh	White cowpea	Associated with groundnut	1998	Outside the village	No	Outside the village	July	September	2 Months
Niebe	Sedhiou	Thioyene	Amy Ndiaye	Niébé bou khonk	Red cowpea	Associated with groundnut	2002	Outside the village	Yes	SO	July	September	2 Months
Niebe	Sedhiou	Thioyene	Amy Ndiaye	Niébé bou nioul	Black cowpea	Associated with groundnut	2002	Outside the village	Yes	SO	July	September	2 Months
Niebe	Sedhiou	Thioyene	Amy Ndiaye	Niébé bou wékh	White cowpea	Associated with groundnut	2002	Outside the village	Yes	SO	July	September	2 Months
Niebe	Sedhiou	Thioyene	Khodia Thioye	Niébé bou wékh	White cowpea	Associated with groundnut	2001	Outside the village	Yes	SO	July	September	2 Months
Niebe	Sedhiou	Thioyene	Khodia Thioye	Niébé bou khonk	Red cowpea	Associated with groundnut	2001	Outside the village	Yes	SO	July	September	2 Months
Niebe	Sedhiou	Thioyene	Khodia Thioye	Niébé bou nioul	Black cowpea	Associated with groundnut	2001	Outside the village	Yes	SO	July	September	2 Months
Niebe	Sedhiou	Thioyene	Yacine Thioye	Niébé bou nioul	Black cowpea	Associated with groundnut	2001	Village	No	Village	July	September	2 Months
Niebe	Sedhiou	Thioyene	Yacine Thioye	Niébé bou wékh	White cowpea	Associated with groundnut	2001	Village	No	Village	July	September	2 Months
Niebe	Sedhiou	Thioyene	Babacar Ndao	Niébé bou wékh	White cowpea	Associated with groundnut	2007	Outside the village	Yes	SO	July	September	2 Months
Niebe	Sedhiou	Thioyene	Babacar Ndao	Niébé bou khonk	Red cowpea	Associated with groundnut	2007	Outside the village	Yes	SO	July	September	2 Months
Niebe	Sedhiou	Thioyene	Babacar Ndao	Niébé bou nioul	Black cowpea	Associated with groundnut	2007	Outside the village	Yes	SO	July	September	2 Months
Niebe	Sedhiou	Thioyene	Fatou Thioye	Niébé bou nioul	Black cowpea	Associated with groundnut	2001	Outside the village	Yes	SO	July	September	2 Months
Niebe	Sedhiou	Thioyene	Fatou Thioye	Niébé bou wékh	White cowpea	Associated with groundnut	2001	Outside the village	Yes	SO	July	September	2 Months
Niebe	Sedhiou	Thioyene	Fatou Thioye	Niébé bou khonk	Red cowpea	Associated with groundnut	2001	Outside the village	Yes	SO	July	September	2 Months
Niebe	Sedhiou	Thioyene	Sokhna Fall	Niébé bou nioul	Black cowpea	Associated with groundnut	2001	Outside the village	Yes	SO	July	September	2 Months
Niebe	Sedhiou	Thioyene	Sokhna Fall	Niébé bou wékh	White cowpea	Associated with groundnut	2001	Outside the village	Yes	SO	July	September	2 Months
Niebe	Sedhiou	Thioyene	Cheikh Omar Thioye	Niébé bou nioul	Black cowpea	Associated with groundnut	2001	Outside the village	No	Outside the village	July	September	2 Months
Niebe	Sedhiou	Thioyene	Cheikh Omar Thioye	Walette	Early	Associated with groundnut	2001	Outside the village	No	Outside the village	July	September	2 Months
Niebe	Sedhiou	Thioyene	Aliou Ndiaye	Niébé bou nioul	Black cowpea	Associated with groundnut	2014	Outside the village	Yes	SO	July	September	2 Months
Niebe	Sedhiou	Thioyene	Aliou Ndiaye	Niébé bou wékh	White cowpea	Associated with groundnut	2014	Outside the village	Yes	SO	July	September	2 Months
Niebe	Sedhiou	Thioyene	Cherif Abdoulaye Cissé	Niébé bou nioul	Black cowpea	Associated with groundnut	2014	Outside the village	Yes	SO	July	September	2 Months
Niebe	Sedhiou	Thioyene	Cherif Abdoulaye Cissé	Niébé bou wékh	White cowpea	Associated with groundnut	2014	Outside the village	Yes	SO	July	September	2 Months
Niebe	Sedhiou	Thioyene	Cherif Abdoulaye Cissé	Niébé bou khonk	Red cowpea	Associated with groundnut	2014	Outside the village	Yes	SO	July	September	2 Months
Niebe	Sedhiou	Thioyene	Ali Mbengue	Niébé bou nioul	Black cowpea	Associated with groundnut	2013	Outside the village	Yes	SO	July	September	2 Months
Niebe	Sedhiou	Thioyene	Modou Cissé	Niébé bou nioul	Black cowpea	Associated with groundnut	2001	Outside the village	No	Outside the village	July	September	2 Months
Niebe	Sedhiou	Thioyene	Modou Cissé	Niébé bou khonk	Red cowpea	Associated with groundnut	2001	Outside the village	No	Outside the village	July	September	2 Months
Niebe	Sedhiou	Thioyene	Modou Cissé	Niébé bou wékh	White cowpea	Associated with groundnut	2001	Outside the village	No	Outside the village	July	September	2 Months
Sosso	Sedhiou	Kindakane	Cherif Diatta	Sosso wouléroung	Red cowpea	Single crop	2005	Village	Yes	SO	August	October	2 Months
Sosso	Sedhiou	Kindakane	Bourama Diatta	Sosso wouléroung	Red cowpea	Single crop	2010	Village	Yes	SO	August	October	2 Months
Sosso	Sedhiou	Kindakane	Moro Sané	Sosso koyma	White cowpea	Single crop	2000	Village	Yes	SO	August	October	2 Months
Sosso	Sedhiou	Kindakane	Abdoulaye Diatta	Sosso wouléroung	Red cowpea	Single crop	1985	Village	Yes	SO	August	October	2 Months
Oufithion	Sedhiou	Kindakane	Fanta Djokou	Oufithion otopeul	Black cowpea	Single crop	2015	Outside the village	No	Outside the village	July	September	2 Months
Oufithion	Sedhiou	Kindakane	Djouma Kao	Oufithion oudjankfan	Red cowpea	Single crop	2012	Outside the village	Yes	SO	July	September	2 Months
Sosso	Sedhiou	Kindakane	Mariama Djokou	Yacine	Yacine	Single crop	2015	Outside the village	Yes	SO	July	September	2 Months
Sosso	Sedhiou	Kindakane	Mariama Djokou	Mélakh	Melakh	Single crop	2011	Outside the village	Yes	SO	July	September	2 Months
Sosso	Sedhiou	Kindakane	Fanta Gassama	Sosso wouléroung	Red cowpea	Single crop	2013	Village	Yes	SO	July	September	2 Months
Sosso	Sedhiou	Kindakane	Fanta Gassama	Sosso wouléroung	Red cowpea	Single crop	2013	Village	Yes	SO	July	September	2 Months
Sosso	Sedhiou	Kindakane	Fanta Gassama	Sosso fima		Single crop	2013	Village	Yes	SO	July	September	2 Months
Sosso	Sedhiou	Kindakane	Salif Biaye	Sosso koyma	White cowpea	Single crop	2010	Outside the village	Yes	SO	July	September	2 Months
Sosso	Sedhiou	Kindakane	Mamadou Koréa	Fithionouny oufithial	White cowpea	Single crop	2011	Village	Yes	SO	August	October	2 Months
Sosso	Sedhiou	Kindakane	Babacar Faty	Fithionouny oufithial	White cowpea	Single crop	2010	Village	Yes	SO	August	October	2 Months
Sosso	Sedhiou	Mangakounda	Maïmouna Diémé	Sosso wouléroung	Red cowpea	Single crop	2011	Village	Yes	SO	August	October	2 Months
Sosso	Sedhiou	Mangakounda	Bintou Badjo	Sosso fing	Red cowpea	Single crop	2011	Village	Yes	SO	August	October	45 Days
Sosso	Sedhiou	Mangakounda	Boubacar Diédhiou	Sosso wouléroung	Red cowpea	Single crop	2010	Outside the village	Yes	SO	August	October	2 Months
Sosso	Sedhiou	Mangakounda	Bourama Danfa	Sosso wouléroung	Red cowpea	Single crop	2011	Outside the village	Yes	SO	August	October	2 Months
Sosso	Sedhiou	Mangakounda	Sadio Dramé	Sosso wouléroung	Red cowpea	Single crop	2005	Outside the village	Yes	SO	August	October	45 Days
Sosso	Sedhiou	Mangakounda	Séckou Danfa	Sosso wouléroung	Red cowpea	Single crop	2003	Village	Yes	SO	August	October	2 Months
Sosso	Sedhiou	Mangakounda	Ousmane Sané	Sosso wouléroung	Red cowpea	Single crop	2011	Village	Yes	SO	August	October	2 Months
Sosso	Sedhiou	Mangakounda	Abdou Danfa	Sosso wouléroung	Red cowpea	Single crop	1995	Village	Yes	SO	August	October	2 Months
Sosso	Sedhiou	Mangakounda	Yancoba Danfa	Sosso koyma	White cowpea	Single crop	1990	Village	Yes	SO	August	October	2 Months
Sosso	Sedhiou	Mangakounda	Mamadou Bacary Biaye	Sosso wouléroung	Red cowpea	Single crop	2007	Village	Yes	SO	August	October	2 Months
Sosso	Kedougou	Kondokhou	Mansa Mady Danfakha	Sanéba sosso	White cowpea	Single crop	1967	Village	Yes	SO	September	November	3 Months
Sosso	Kedougou	Kondokhou	Kambon Danfakha	Sanéba sosso	White cowpea	Single crop	1992	Village	Yes	SO	September	November	3 Months
Sosso	Kedougou	Kondokhou	Soriba Mady Danfakha	Sanéba sosso	White cowpea	Associated with groundnut	1990	Village	Yes	SO	September	November	2 Months
Sosso	Kedougou	Kondokhou	Tamba Danfakha	Sanéba sosso	White cowpea	Single crop	1965	Village	Yes	SO	August	November	3 Months
Sosso	Kedougou	Kondokhou	Tamba Danfakha	Sanéba sosso	White cowpea	Single crop	1965	Village	Yes	SO	July	November	4 Months
Sosso	Kedougou	Kondokhou	Fily Danfakha	Sosso ressé mésengo		Single crop	2014	NA	Yes	SO	August	September	40 Days
Sosso	Kedougou	Kondokhou	Samoura Sadio	Sanéba sosso	White cowpea	Associated with millet	1970	Village	Yes	SO	June	October	4 Months
Sosso	Kedougou	Missirah Sirimana	Dioncounda Kouyaté	Niébé bou wékh	White cowpea	Associated with market gardening	2010	Village	No	Outside the village	July	November	4 Months
Sosso	Kedougou	Missirah Sirimana	Alamouta Dansokho	Niébé bou wékh	White cowpea	Single crop	2011	Village	No	Outside the village	July	October	3 Months
Sosso	Kedougou	Missirah Sirimana	Awa Cissokho	Sosso missew		Single crop	1977	Village	No	Outside the village	August	October	75 Days
Sosso	Kedougou	Barafoute	Hawka Camara	Sosso meunié	White cowpea	Single crop	1980	Village	No	Outside the village	June	October	3 Months
Sosso	Kedougou	Barafoute	Bara Sadiakhou	Sosso meunié maynama	Late white cowpea	Associated with millet	1984	Village	Yes	SO	June	October	4 Months
Sosso	Kedougou	Baraboye	Pape Kécouta Camara	Sosso Khoyo		Associated with maize	1998	Village	Yes	SO	June	January	7 Months
Sosso	Kedougou	Banfarato	Boubacar Diallo	Niébé danédjo	White cowpea	Single crop	1980	Village	Yes	SO	July	October	3 Months
Sosso	Kedougou	Banfarato	Sakamissa Camara	Niébé danédjo	White cowpea	Single crop	1990	Village	Yes	SO	July	October	3 Months
Sosso	Kedougou	Banfarato	Mariama Colon Diallo	Niébé balédjo	Red cowpea	Single crop	1993	Village	Yes	SO	June	October	4 Months
Sosso	Kedougou	Banfarato	Fatoumata Binta Barry	Niébé balédjo	Red cowpea	Single crop	2007	Village	Yes	SO	July	September	2 Months
Sosso	Kedougou	Banfarato	Moustapha Diallo	Niébé balédjo	Red cowpea	Associated with maize	1965	Village	Yes	SO	August	November	3 Months
Sosso	Kedougou	Banfarato	Samba Camara			Single crop	1967	Village	No	Outside the village	August	November	3 Months
Seupe	Saint-Louis	Touba Guene	Daour Guéne	Mosse kham	Red cowpea	Single crop	1995	Outside the village	Yes	SO	August	October	2 Months
Seupe	Saint-Louis	Touba Guene	Daour Guéne	Baye Ngagne	Baye Ngagne	Single crop	1995	Outside the village	No	Outside the village	August	October	2 Months
Seupe	Saint-Louis	Touba Guene	Daour Guéne	Niébé bou wékh	White cowpea	Single crop	1995	Outside the village	No	Outside the village	August	October	2 Months
Seupe	Saint-Louis	Touba Guene	Ousmane Guéne	Mosse kham	Red cowpea	Single crop	1976	Village	Yes	SO	August	October	2 Months
Seupe	Saint-Louis	Touba Guene	Ousmane Guéne	Baye Ngagne	Baye Ngagne	Single crop	1976	Village	Yes	SO	August	October	2 Months
Seupe	Saint-Louis	Touba Guene	Khady Guéne	Mosse kham	Red cowpea	Associated with groundnut	2006	Village	Yes	SO	August	October	2 Months
Seupe	Saint-Louis	Touba Guene	Khady Guéne	Baye Ngagne	Baye Ngagne	Associated with groundnut	2006	Village	Yes	SO	August	October	2 Months
Seupe	Saint-Louis	Touba Guene	Khady Guéne	Niébé bou wékh	White cowpea	Associated with groundnut	2006	Village	Yes	SO	August	October	2 Months
Seupe	Saint-Louis	Touba Guene	Khady Guéne	Yacine	Yacine	Associated with groundnut	2013	Outside the village	No	Outside the village	August	September	45 Days
Seupe	Saint-Louis	Touba Guene	Nogaye Sall	Mosse kham	Red cowpea	Associated with groundnut	1979	Outside the village	Yes	SO	August	October	2 Months
Seupe	Saint-Louis	Touba Guene	Nogaye Sall	Baye Ngagne	Baye Ngagne	Associated with groundnut	1979	Outside the village	Yes	SO	August	October	2 Months
Seupe	Saint-Louis	Touba Guene	Nogaye Sall	Niébé bou wékh	White cowpea	Associated with groundnut	1979	Outside the village	Yes	SO	August	October	2 Months
Seupe	Saint-Louis	Touba Guene	Aby Diop	Mosse kham	Red cowpea	Single crop	1996	Outside the village	Yes	SO	August	October	2 Months
Seupe	Saint-Louis	Touba Guene	Aby Diop	Baye Ngagne	Baye Ngagne	Single crop	1996	Outside the village	Yes	SO	August	October	2 Months
Seupe	Saint-Louis	Touba Guene	Aby Diop	Niébé bou wékh	White cowpea	Single crop	1996	Outside the village	Yes	SO	August	October	2 Months
Seupe	Saint-Louis	Touba Guene	Aby Diop	Mélakh	Melakh	Single crop	2013	Outside the village	No	Outside the village	August	October	2 Months
Seupe	Saint-Louis	Touba Guene	Charles Mbaye	Mosse kham	Red cowpea	Single crop	1984	Village	Yes	SO	August	October	2 Months
Seupe	Saint-Louis	Touba Guene	Charles Mbaye	Niébé bou wékh	White cowpea	Single crop	1984	Village	Yes	SO	August	October	2 Months
Seupe	Saint-Louis	Touba Guene	Charles Mbaye	Niébé bou khonk bou didji	Red cowpea with big seeds	Single crop	2012	Outside the village	Yes	SO	August	October	2 Months
Seupe	Saint-Louis	Touba Guene	Charles Mbaye	Ndieussiw	Ndieussiw	Single crop	2012	Village	Yes	SO	August	October	2 Months
Seupe	Saint-Louis	Touba Guene	Binta Guéne	Mosse kham	Red cowpea	Single crop	2006	Outside the village	Yes	SO	August	October	2 Months
Seupe	Saint-Louis	Touba Guene	Afy Ka	Mosse kham	Red cowpea	Single crop	1985	Outside the village	Yes	SO	August	October	2 Months
Seupe	Saint-Louis	Touba Guene	Afy Ka	Baye Ngagne	Baye Ngagne	Single crop	1985	Outside the village	Yes	SO	August	October	2 Months
Seupe	Saint-Louis	Touba Guene	Afy Ka	Niébé bou wékh	White cowpea	Single crop	1985	Outside the village	Yes	SO	August	October	2 Months
Seupe	Saint-Louis	Touba Guene	Djiby Diaw	Mosse kham	Red cowpea	Single crop	1974	Outside the village	No	Outside the village	August	October	2 Months
Seupe	Saint-Louis	Touba Guene	Massar Diaw	Baye Ngagne	Baye Ngagne	Single crop	1971	Village	No	Outside the village	August	October	2 Months
Seupe	Saint-Louis	Touba Guene	Massar Diaw	Walette	Early	Single crop	1971	Village	No	Outside the village	August	October	2 Months
Seupe	Saint-Louis	Touba Guene	Modou Guéne	Mosse kham	Red cowpea	Single crop	1980	Village	Yes/No	Outside the village	August	October	2 Months
Seupe	Saint-Louis	Touba Guene	Modou Guéne	Baye Ngagne	Baye Ngagne	Single crop	1980	Village	No	Outside the village	August	October	2 Months
Seupe	Saint-Louis	Touba Guene	Modou Guéne	Niébé bou wékh bou sew	White cowpea with small seeds	Single crop	1980	Village	No	Outside the village	August	October	2 Months
Seupe	Saint-Louis	Keur Gora Diagne wolof	Rokhaya Gueye	Mosse kham	Taste to know	Single crop	2001	Outside the village	No	Outside the village	August	October	2 Months
Seupe	Saint-Louis	Keur Gora Diagne wolof	Rokhaya Gueye	Niébé bou wékh bou sew	White cowpea with small seeds	Single crop	2001	Outside the village	No	Outside the village	August	October	2 Months
Seupe	Saint-Louis	Keur Gora Diagne wolof	Modou Gueye	Niébé bou wékh bou sew	White cowpea with small seeds	Single crop	1990	Outside the village	No	Outside the village	August	October	2 Months
Seupe	Saint-Louis	Keur Gora Diagne wolof	Modou Gueye	Niébé fouta	Fouta cowpea	Single crop	1990	Outside the village	No	Outside the village	August	October	2 Months
Seupe	Saint-Louis	Keur Gora Diagne wolof	Modou Gueye	Mosse kham	Red cowpea	Single crop	1996	Outside the village	No	Outside the village	August	October	2 Months
Seupe	Saint-Louis	Keur Gora Diagne wolof	Moussé Seck	Mosse kham	Red cowpea	Single crop	2010	Outside the village	No	Outside the village	August	October	2 Months
Seupe	Saint-Louis	Keur Gora Diagne wolof	Moussé Seck	Niébé fouta	Fouta cowpea	Single crop	2013	Outside the village	No	Outside the village	August	October	2 Months
Seupe	Saint-Louis	Keur Gora Diagne wolof	Sokhna Fall	Mosse kham	Red cowpea	Single crop	1986	Outside the village	Yes	SO	August	October	2 Months
Seupe	Saint-Louis	Keur Gora Diagne wolof	Sokhna Fall	Niébé fouta	Fouta cowpea	Single crop	1986	Outside the village	Yes	SO	August	October	2 Months
Seupe	Saint-Louis	Keur Gora Diagne wolof	Sokhna Fall	Niébé bou wékh	White cowpea	Single crop	1986	Outside the village	Yes	SO	August	October	2 Months
Seupe	Saint-Louis	Keur Gora Diagne wolof	Aby Gueye	Walette	Early	Single crop	1970	Outside the village	No	Outside the village	August	October	2 Months
Seupe	Saint-Louis	Keur Gora Diagne wolof	Aby Gueye	Mosse kham	Red cowpea	Single crop	2010	Outside the village	No	Outside the village	August	October	2 Months
Seupe	Saint-Louis	Keur Gora Diagne wolof	Mbayeng Der	Mosse kham	Red cowpea	Single crop	2001	Outside the village	No	Outside the village	August	October	2 Months
Seupe	Saint-Louis	Keur Gora Diagne wolof	Mbayeng Der	Walette	Early	Single crop	2001	Outside the village	No	Outside the village	August	October	2 Months
Seupe	Saint-Louis	Keur Gora Diagne wolof	Mbayeng Der	Niébé Kell	Kell cowpea	Single crop	2012	Outside the village	No	Outside the village	August	October	2 Months
Seupe	Saint-Louis	Keur Gora Diagne wolof	Adama Gueye	Mosse kham	Red cowpea	Single crop	2006	Outside the village	Yes	SO	August	October	2 Months
Seupe	Saint-Louis	Keur Gora Diagne wolof	Adama Gueye	Walette	Early	Single crop	2006	Outside the village	No	Outside the village	August	October	2 Months
Seupe	Saint-Louis	Keur Gora Diagne wolof	Adama Gueye	Ndieussiw	Ndieussiw	Single crop	2006	Outside the village	No	Outside the village	August	October	2 Months
Seupe	Saint-Louis	Keur Gora Diagne wolof	Adama Gueye	Niébé fouta	Fouta cowpea	Single crop	2006	Outside the village	No	Outside the village	August	October	2 Months
Seupe	Saint-Louis	Keur Gora Diagne wolof	Codou Ndiaye	Walette	Early	Single crop	2010	Outside the village	No	Outside the village	August	October	2 Months
Seupe	Saint-Louis	Keur Gora Diagne wolof	Mamadou Gueye	Walette	Early	Single crop	2006	Outside the village	Yes	SO	August	October	2 Months
Seupe	Saint-Louis	Keur Gora Diagne wolof	Cheikh Gueye	Ndieussiw	Ndieussiw	Single crop	1990	Outside the village	No	Outside the village	August	October	3 Months
Seupe	Saint-Louis	Keur Gora Diagne wolof	Fari Boye Fall	Mosse kham	Red cowpea	Single crop	1988	Outside the village	Yes	SO	August	October	2 Months
Seupe	Saint-Louis	Keur Gora Diagne wolof	Fari Boye Fall	Niébé bou wékh bou sew	White cowpea with small seeds	Single crop	1988	Outside the village	Yes	SO	August	October	2 Months
Seupe	Saint-Louis	Penene 1	El Hadj Péne	Niébé bou wékh	White cowpea	Single crop	1970	Village	Yes	SO	August	November	3 Months
Seupe	Saint-Louis	Penene 1	Babacar Péne	Niébé bou khonk	Red cowpea	Associated with groundnut	1989	Outside the village	Yes	SO	August	October	2-3 Months
Seupe	Saint-Louis	Penene 1	Babacar Péne	Walette	Early	Associated with groundnut	1989	Outside the village	Yes	SO	August	October	2-3Months
Seupe	Saint-Louis	Penene 1	Abdoulaye Péne	Niébé bou wékh	White cowpea	Single crop	1986	Outside the village	Yes	SO	August	October	2-3 Months
Seupe	Saint-Louis	Penene 1	Abdoulaye Péne	Mosse kham	Red cowpea	Single crop	1986	Outside the village	Yes	SO	August	October	3 Months
Seupe	Saint-Louis	Penene 1	Malick Péne	Walette	Early	Single crop	2013	Outside the village	Yes	SO	August	October	2 Months
Seupe	Saint-Louis	Penene 1	Malick Péne	Niébé bou khonk	Red cowpea	Single crop	2013	Outside the village	Yes	SO	August	October	3 Months
Seupe	Saint-Louis	Penene 1	Ibrahima Péne	Walette	Early	Single crop	1985	Village	Yes	SO	August	October	2 Months
Seupe	Saint-Louis	Penene 1	Oulimata Péne	Walette	Early	Single crop	1996	Outside the village	Yes	SO	August	October	2 Months
Seupe	Saint-Louis	Penene 1	Oulimata Péne	Baye Ngagne	Baye Ngagne	Single crop	1997	Outside the village	Yes	SO	August	October	2 Months
Seupe	Saint-Louis	Penene 1	Oulimata Péne	Mosse kham	Red cowpea	Single crop	1996	Outside the village	Yes	SO	August	October	2 Months
Seupe	Saint-Louis	Penene 1	Oulimata Péne	Samba sagnal	Samba sagnal	Single crop	1997	Outside the village	Yes	SO	August	October	2 Months
Seupe	Saint-Louis	Penene 1	Samba Péne	Ndieussiw	Ndieussiw	Single crop	1979	Village	Yes	SO	August	October	2 Months
Seupe	Saint-Louis	Penene 1	Ndaye Débo Péne	Niébé bou khonk	Red cowpea	Single crop	2006	Outside the village	Yes	SO	August	November	3 Months
Seupe	Saint-Louis	Penene 1	Ndaye Débo Péne	Niébé bou wékh	White cowpea	Single crop	1970	Village	Yes	SO	August	November	3 Months
Seupe	Saint-Louis	Penene 1	Fatou Sow	Walette	Early	Single crop	1990	Outside the village	Yes	SO	August	November	3 Months
Niebe	Saint-Louis	Penene 1	Fatou Sow	Niébé bou khonk	Red cowpea	Single crop	2008	Outside the village	Yes	SO	August	November	3 Months
Niebe	Saint-Louis	Penene 1	Fatou Sow	Samba sagnal	Samba sagnal	Single crop	2000	Outside the village	Yes	SO	August	November	3 Months
Niebe	Saint-Louis	Penene 1	Alassane Gueye	Ndieussiw	Ndieussiw	Single crop	2000	Outside the village	Yes	SO	August	November	3 Months
Niebe	Saint-Louis	Penene 1	Alassane Gueye	Niébé bou khonk	Red cowpea	Single crop	2000	Outside the village	Yes	SO	August	November	3 Months
Niebe	Saint-Louis	Dara Salam	Seydou Abou Diallo	Niébé poury	Greyish cowpea	Single crop	1999	Village	No	Outside the village	December	March	3 Months
Niebe	Saint-Louis	Dara Salam	Oumar Sow	Niébé poury	Greyish cowpea	Single crop	2014	Outside the village	No	Outside the village	December	March	3 Months
Niebe	Saint-Louis	Dara Salam	Oumar Sow	Niébé danédjo	White cowpea	Single crop	2014	Outside the village	No	Outside the village	December	March	3 Months
Niebe	Saint-Louis	Dara Salam	Maïrame Sy	Niébé poury	Greyish cowpea	Single crop	2012	Outside the village	No	Outside the village	December	March	3 Months
Niebe	Saint-Louis	Dara Salam	Mare Sy	Niébé poury	Greyish cowpea	Single crop	1982	Village	No	Outside the village	December	March	3 Months
Niebe	Saint-Louis	Dara Salam	Mariéme Samba Ba	Niébé poury	Greyish cowpea	Associated with maize	1980	Village	Yes	SO	December	March	3 Months
Niebe	Saint-Louis	Dara Salam	Bocar Ba	Niébé poury	Greyish cowpea	Associated with maize	1980	Village	Yes	SO	December	March	3 Months
Niebe	Saint-Louis	Dara Salam	Abou Ba	Niébé poudé	Greyish cowpea	Single crop	2009	Village	No	Outside the village	August	October	2 Months
Niebe	Saint-Louis	Dara Salam	Maïrame Camara	Niébé danédjo	White cowpea	Associated with maize	2006	Outside the village	No	Outside the village	December	March	3 Months
Niebe	Saint-Louis	Dara Salam	Maïrame Camara	Niébé balédjo	Red cowpea	Associated with maize	2006	Outside the village	No	Outside the village	December	March	3 Months
Niebe	Saint-Louis	Dara Salam	Maïrame Camara	Niébé poury	Greyish cowpea	Associated with maize	2006	Outside the village	No	Outside the village	December	March	3 Months
Niebe	Saint-Louis	Dara Salam	Aïssatou Aliou Diop	Niébé danédjo	White cowpea	Single crop	2006	Village	No	Outside the village	January	March	2 Months
Niebe	Saint-Louis	Dara Salam	Awa Kane	Niébé poury	Greyish cowpea	Single crop	2003	Outside the village	Yes	SO	December	February	2 Months
Niebe	Saint-Louis	Kodite	Amadou Tall	Niébé fouta	Fouta cowpea	Single crop	SO	Village	No	Village	December	March	3 Months
Niebe	Saint-Louis	Kodite	Mamadou Racine Anne	Niébé poury	Greyish cowpea	Associated with maize	1983	Village	No	Outside the village	November	February	3 Months
Niebe	Saint-Louis	Kodite	Mamadou Racine Anne	Niébé danédjo	White cowpea	Associated with maize	1983	Village	No	Outside the village	November	February	3 Months
Niebe	Saint-Louis	Kodite	Mamadou Ibrahima Anne	Niébé poury	Greyish cowpea	Associated with maize	1995	Outside the village	No	Outside the village	November	February	3 Months
Niebe	Saint-Louis	Kodite	Mamadou Ibrahima Anne	Niébé danédjo	White cowpea	Associated with maize	1995	Outside the village	No	Outside the village	November	February	3 Months
Niebe	Saint-Louis	Kodite	Ramata Ba	Niébé poury	Greyish cowpea	Associated with maize	1989	Village	No	Outside the village	November	February	3 Months
Niebe	Saint-Louis	Kodite	Ramata Ba	Niébé danédjo	White cowpea	Associated with maize	1989	Village	No	Outside the village	November	February	3 Months
Niebe	Saint-Louis	Kodite	Houleye Hamidou Anne	Niébé poury	Greyish cowpea	Associated with maize	2001	Village	No	Outside the village	November	February	3 Months
Niebe	Saint-Louis	Kodite	Houleye Hamidou Anne	Niébé danédjo	White cowpea	Associated with maize	2001	Village	No	Outside the village	November	February	3 Months
Niebe	Saint-Louis	Kodite	Fatoumata Dia	Niébé poury	Greyish cowpea	Associated with maize	1999	Village	No	Outside the village	December	March	3 Months
Niebe	Saint-Louis	Kodite	Aminata Sileye Anne	Niébé danédjo	White cowpea	Associated with maize	1999	Village	Yes	SO	November	February	3 Months
Niebe	Saint-Louis	Kodite	Aminata Sileye Anne	Niébé poury	Greyish cowpea	Associated with maize	1999	Village	Yes	SO	November	February	3 Months
Niebe	Saint-Louis	Kodite	Fatimata Moussa Diallo	Niébé poury	Greyish cowpea	Associated with maize	2014	Outside the village	No	Outside the village	November	February	3 Months
Niebe	Saint-Louis	Kodite	Fatimata Moussa Diallo	Niébé danédjo	White cowpea	Associated with maize	2014	Outside the village	No	Outside the village	November	February	3 Months
Niebe	Saint-Louis	Kodite	Maïmouna Sileye Anne	Niébé poury	Greyish cowpea	Associated with maize	1989	Village	No	Outside the village	December	March	3 Months
Niebe	Saint-Louis	Kodite	Maïmouna Sileye Anne	Niébé danédjo	White cowpea	Associated with maize	1989	Village	No	Outside the village	December	March	3 Months
Delleugane	Saint-Louis	Keur Mody Ibra Ndiaye	Hadjara Diakhaté	Walette	Early	Single crop	1990	Outside the village	No	Outside the village	August	October	2 Months
Delleugane	Saint-Louis	Keur Mody Ibra Ndiaye	Hadjara Diakhaté	Niébé poury	Greyish cowpea	Single crop	1990	Outside the village	No	Outside the village	August	October	2 Months
Delleugane	Saint-Louis	Keur Mody Ibra Ndiaye	Aliou Diakhaté	Delleugane Labial	White cowpea	Single crop	1995	Outside the village	Yes	SO	August	October	2 Months
Delleugane	Saint-Louis	Keur Mody Ibra Ndiaye	Aliou Diakhaté	Delleugane Leukhmare	Red cowpea	Single crop	1995	Outside the village	Yes	SO	August	October	2 Months
Delleugane	Saint-Louis	Keur Mody Ibra Ndiaye	Brahime Dieng	Delleugane Labial	White cowpea	Single crop	2000	Outside the village	Yes	SO	August	October	2 Months
Delleugane	Saint-Louis	Keur Mody Ibra Ndiaye	Brahime Dieng	Delleugane Leukhmare	Red cowpea	Single crop	2000	Outside the village	Yes	SO	August	October	2 Months
Delleugane	Saint-Louis	Keur Mody Ibra Ndiaye	Amy Ndiaye	Niébé bou wékh	White cowpea	Associated with groundnut	2013	Outside the village	No	Outside the village	August	October	2 Months
Delleugane	Saint-Louis	Keur Mody Ibra Ndiaye	Khady Mare	Walette	Early	Single crop	2009	Outside the village	No	Outside the village	August	October	2 Months
Delleugane	Saint-Louis	Keur Mody Ibra Ndiaye	Khady Mare	Niébé Koudioulé		Single crop	2009	Outside the village	No	Outside the village	August	October	2 Months
Delleugane	Saint-Louis	Keur Mody Ibra Ndiaye	Mbarka Sy	Walette	Early	Single crop	2012	Outside the village	No	Outside the village	August	October	2 Months
Delleugane	Saint-Louis	Keur Mody Ibra Ndiaye	Mbarka Sy	Niébé Koudioulé		Single crop	2012	Outside the village	No	Outside the village	August	October	2 Months
Delleugane	Saint-Louis	Keur Mody Ibra Ndiaye	Ameth Diakhaté	Delleugane Labial	White cowpea	Single crop	2010	Outside the village	Yes	SO	August	October	2 Months
Delleugane	Saint-Louis	Keur Mody Ibra Ndiaye	Ameth Diakhaté		Red cowpea	Single crop	2010	Outside the village	Yes	SO	August	October	2 Months
Delleugane	Saint-Louis	Keur Mody Ibra Ndiaye	Moustapha Diakhaté	Delleugane Labial	White cowpea	Associated with market gardening	1986	Outside the village	No	Outside the village	August	October	2 Months
Delleugane	Saint-Louis	Keur Mody Ibra Ndiaye	Moustapha Diakhaté	Delleugane Labial	White cowpea	Single crop	1989	Village	No	Outside the village	August	October	2 Months
Delleugane	Saint-Louis	Keur Mody Ibra Ndiaye	Moustapha Diakhaté	Delleugane Leukhmare	Red cowpea	Single crop	1989	Village	No	Outside the village	August	October	2 Months
Delleugane	Saint-Louis	Keur Mody Ibra Ndiaye	Yahya Diakhaté	Delleugane Labial	White cowpea	Single crop	2000	Outside the village	No	Outside the village	August	October	2 Months
Delleugane	Saint-Louis	Keur Mody Ibra Ndiaye	Yahya Diakhaté	Delleugane Leukhmare	Red cowpea	Single crop	2000	Outside the village	No	Outside the village	August	October	2 Months
Delleugane	Saint-Louis	Keur Mody Ibra Ndiaye	Albar Diakhaté	Delleugane Labial	White cowpea	Single crop	2004	Outside the village	Yes	SO	August	October	45 Days
